# Supplementary material for: Dissecting the polygenic basis of atherosclerosis via disease-associated cell state signatures
Source: Am J Hum Genet. 2023 Apr 14;110(5):722–40. doi: 10.1016/j.ajhg.2023.03.013 (PMC10183377; doi:10.1016/j.ajhg.2023.03.013)
Supplement: Data S1. Tables S1–S5 [file mmc2.xlsx]

## Sheet: Table S1 cell type markers
Table S1. Markers of the major cell types identified by supervised clustering.
SMC	Dediff_SMC	Chondro_like	EC	Pericyte	FB	MSC	MP	NK_T	Other_non_imm	Epithelial_like
Acta2	Vcam1	Col2a1	Cytl1	Rgs5	Serpinf1	Pi16	Cd74	Ccl5	Lockd	Slpi
Tagln	Lum	1500015O10Rik	Pecam1	Sfrp2	Dcn	Clec3b	Lyz2	Trbc2	Pclaf	Upk3b
Myl9	Timp1	Spp1	Egfl7	Frzb	Gsn	Igfbp6	Cxcl2	Trbc1	Ube2c	Msln
Tpm2	Spp1	Comp	Cldn5	2210407C18Rik	Fbln1	Ly6a	Ccl4	Nkg7	Birc5	Gpm6a
Myh11	Thbs1	Ibsp	Gkn3	Prrx2	Cygb	Smpd3	C1qb	Cd3g	Spc24	Dmkn
Ppp1r14a	Sncg	Fmod	Ly6e	Fbln5	Cfh	C3	C1qc	AW112010	Rrm2	Lgals7
Mylk	Fn1	Lcn2	Ramp2	Lrrc17	F3	Igfbp5	C1qa	Cd3d	Cdc20	Myl7
Cnn1	Serpina3n	Lum	Ptprb	Gxylt2	Igfbp5	Ly6c1	Wfdc17	Cd8b1	Tk1	Krt7
Cald1	Mgp	Cytl1	Vwf	Sost	Pcolce	Dpt	Tyrobp	Cd52	Cdk1	Krt19
Dstn	Frzb	Prg4	Icam2	Osr1	Serping1	Mfap5	H2-Ab1	Satb1	Pbk	Rspo1
Itga8	Tnfrsf11b	Acan	Ecscr	Mfap5	Abca8a	Ackr3	Fcer1g	Trac	Cenpf	Fxyd3
Tpm1	Clu	Bpifb1	Heg1	Sod3	Cxcl1	Serping1	Ctss	Cd3e	Top2a	Lrrn4
Csrp2	Crlf1	Frzb	Mmrn2	Htra1	Lum	Ugdh	Apoe	Lck	Cdca8	Krt8
Synpo2	Nupr1	Hp	Lmo2	Nbl1	Igf1	Marcks	Lgals3	Rac2	Ccnb2	Upk1b
Flna	Col3a1	Tnfrsf11b	Esam	Thbd	Gpx3	Col14a1	H2-Aa	Lat	Cdkn3	Nkain4
Lmod1	S100a4	Timp1	Sfrp1	Eln	Cxcl12	Gsn	H2-Eb1	Vps37b	Spc25	Gm20186
Csrp1	Col1a1	Serpina3n	Cavin2	Smoc1	Igfbp4	Gfpt2	Ccl3	Hcst	Nusap1	Cldn15
Lpp	Col5a2	Sox9	Ly6c1	Ltbp1	Dpt	Gpx3	Ftl1	Selplg	Cenpm	C2
Actn1	Ltbp2	Dcn	Slc9a3r2	Col15a1	Gas1	Adamts5	Ms4a7	Ptprcap	Ccna2	Hpgd
Sost	Tm4sf1	Col11a2	Tmem158	Ncam1	Emp1	Nid1	Cd14	Coro1a	Racgap1	Epha2
Fbxl22	Bgn	Crispld1	Klf2	Sema3c	Cd302	Cd248	Tnf	Thy1	Ccnb1	Slc16a1
Sh3bgr	Igfbp7	Col27a1	Fam3c	Cpe	Mmp2	Igfbp4	Bcl2a1b	Gmfg	Cep55	Igfbp6
Ramp1	Dcn	Hapln1	Cdh5	Meg3	Phlda1	Cd34	Ccl7	Arhgap45	Mki67	Ezr
Ppp1r12a	Ctgf	Cox4i2	Plvap	Nudt4	Selenop	Dpep1	Cd83	Arhgdib	Cdca3	Krt18
Myl6	C3	Rgcc	Epas1	Fez1	Mgst1	Pcolce2	Il1b	Limd2	Tpx2	Cdh3
Mylk4	Mt2	S100b	Edn1	F2r	Meg3	Plpp3	Cd52	Ptpn18	Diaph3	AU021092
Tns1	Ecm1	Gdf10	Srgn	Itga8	Ifitm3	Pcsk6	Pf4	Sept1	Hmmr	Gpc3
Rbpms	Lgals3	Rarres1	Tek	Bgn	Cst3	Tmem100	Ccl6	Ptprc	Cenpa	Itm2a
St5	Sfrp2	Mmp2	Gja5	Serpine2	Col1a2	Fbn1	Marcksl1	Psmb8	Stmn1	Efemp1
Slmap	1110008P14Rik	Lbhd2	Stmn2	Ckb	Cd34	Scara5	Pim1	Rps27	Hist1h2ap	C3
Nexn	Sod3	Anxa8	Ehd4	Timp3	Ctsl	Ccl11	Cxcl16	Ly6e	Cks2	Smim1
E030013I19Rik	Tmem176b	Col9a3	Cd24a	Actg2	Egr1	Dcn	Cd68	Laptm5	Trim59	Gpx3
Smtn	Mt1	Scrg1	Sox18	Vcan	Serpinh1	Ifi27l2a	Ucp2	Rpl32	4930579G24Rik	Slco2a1
Mcam	Cxcl12	Fzd9	Ly6a	Aqp1	Nfkbia	Cd55	Tnfaip2	Rpl18a	Tcf19	Igfbp5
Pcdh7	Serpine2	Xylt1	Ece1	Crispld2	Mfap5	Sfrp4	Lcp1	Rps11	Cenpw	Slc9a3r1
Enah	Nbl1	Nfatc1	Ctsh	Olfml2b	Clec3b	Ebf1	Cotl1	Tmsb10	Ska2	Fmod
Pls3	Ppic	Cst6	Podxl	Csrp1	C3	Rnase4	Trem2	Rps14	Smc2	Gm12840
Lmcd1	Fxyd5	Srpx2	S1pr1	Tsc22d1	Ly6a	Timp2	Ctsb	Rps24	Cks1b	Bace2
Ppp1cb	Col1a2	Col16a1	Cd93	Fam162a	Pi16	Sema3c	C5ar1	Rps15a	Hmgb2	Anxa8
Fblim1	Sparc	Cgref1	Bmp4	Oat	Ubb	Htra3	Cd53	Rps29	Smc4	Ly6e
Cpe	Ifitm3	Slc7a2	Gja4	Pde5a	Apoe	Pcolce	Laptm5	Rps18	Cdkn2c	Tmem119
Npnt	Lox	Runx1	Icam1	Id4	Ftl1	Efemp1	Alox5ap	Fau	Bok	Pdpn
Pbxip1	Col6a3	Mia	Vcam1	Sparc	Tmsb10	Lurap1l	Ccl9	Rpl11	Timp1	Smpd3
Map1b	Sulf1	Enpp1	H2-K1	Cxcl12	Rnase4	Thbd	Spi1	Rplp0	Tyms	Alad
Rock1	Cd63	Scara3	H2-D1	Pcp4l1	Mt2	Uap1	Sh3bgrl3	Rpl17	Selenoh	Ifi27l2a
Rrad	Tspo	Col5a2	Myct1	Cnn3	Nbl1	Mgst1	Cd72	Rpl19	Anln	Aqp1
Cped1	Wisp2	Pdgfrl	Clec14a	Cnn1	Itm2b	Tnxb	Slfn2	Rps16	Ccdc34	Prg4
Sh3bgrl	Fth1	Col6a1	F11r	Psap	Timp2	Heg1	Ccl2	Ifngr1	Hmgn2	Fbln1
Fhl1	S100a11	Sdc1	Clu	Pbx1	Mt1	Qpct	Cyba	Rps13	H2afz	Pcolce
1190005I06Rik	Tpm4	Ppic	AU021092	Abi3bp	Fosb	S100a10	Fcgr3	Cotl1	Vcam1	Rarres2
Bcam	Aqp1	Emp1	Mall	Ltbp3	Abi3bp	Plat	Lilr4b	Rps9	Tmpo	Tmem98
Nov	Sulf2	Fxyd5	Ptprj	Fxyd1	Cd81	C1s1	Plek	Rpl13	Lsm2	Serping1
Hspb1	Cdo1	Mmp3	Tspan7	Ppic	Cd63	Serpinf1	Gngt2	Rpl23a	Gpx7	Acaa2
Ccdc3	Aebp1	Ptgs2	Adam10	Tcap	Tuba1a	Tmsb10	Lpl	Srgn	H2afx	C1s1
Vcl	Fbln5	Fn1	Fbln2	Cd200	S100a10	Anxa3	Basp1	Rpl37a	Usp1	Crip1
Pdlim3	Gm42418	Sdc3	Tm4sf1	Col6a2	Mfap4	Ifitm3	Srgn	Btg1	Rangap1	Trem2
Tcap	Dbi	Trib1	Cracr2b	Mfap4	Crispld2	Jpt1	Rgs1	Rps7	Cmc2	Tmsb10
Gm13889	Col6a1	Lgals3	Ifitm3	Map1b	Nr4a1	Abca8a	Ctsc	Rpl18	Spp1	C4b
Actg2	Alcam	Ltbp2	Eng	App	Plpp3	Slc43a3	Ctsz	Rps19	Acot7	Dnajb1
Hspb6	Ltbp3	Raph1	Fxyd5	Fibin	Hspa5	Tshz2	Plin2	Rplp2	Dnajc9	Nfkbiz
Rcan2	Timp2	Trps1	Mgst3	Col1a2	Col3a1	Serpinb6a	Spp1	Hmgb2	Cdkn2d	Hspa1b
Dmpk	Cfh	Bhlhe40	Nuak1	Col4a5	Klf4	Fbln1	Fxyd5	Sub1	Zfp367	F11r
Lrrfip1	Emp3	Enpp2	Rab11a	Tagln2	Col1a1	Fbln2	Cybb	Rpl34	H2afv	Bsg
Kcnmb1	Phlda3	Sparc	Cfh	Map1lc3a	Laptm4a	Anxa1	Cstb	Rpl9	Nucks1	Icam1
Gucy1a1	Smoc1	Col1a1	Ssfa2	Mustn1	Mgp	Ppp1r14b	Rgs10	Rps3a1	Dut	Timp1
Dmd	Anxa2	Tnc	Cd34	Inhba	Rps19	Tgfbr2	Aif1	Rps3	Tubb5	Trf
Susd5	Mustn1	Egr3	Ifitm2	Pkd1	Ccdc80	Islr	Lgmn	Rps23	Dctpp1	Tmem176b
Col18a1	Anxa1	Col6a2	Tmod3	Hspg2	Ifitm2	Serpina3n	Il1rn	Rps6	Rad21	Rnase4
Nox4	Lxn	Tgfb1	Ace	Cpq	H3f3b	Meg3	Mpeg1	Rpl36	Snrpd1	Fosb
Vim	Mxra8	Pcolce	B2m	Tmem109	Dnajb9	Nbl1	Capg	Rpl23	Sept10	Sulf1
Ncam1	Ly6a	Col1a2	Myl12b	Kctd10	Cebpd	Ddah2	Ly86	Rps15	Ube2s	Mt2
Msrb1	Emp1	Cst3	S100a16	Rarres2	Manf	Fstl1	Arhgdib	Rpl4	Lgals1	Mgst1
Tmem110	Prelp	Phlda1	Crip2	Npnt	Pmp22	Ramp2	Coro1a	Rpsa	Ltbp2	Sdc4
Pdlim7	Gja1	Icam1	Tmem176b	Sgcg	Cdkn1a	Cygb	Trf	Sh3bgrl3	Ppic	Ifitm3
Spint2	S100a6	Hbegf	Cav1	Rgs4	Ccnl1	S100a6	Csf1r	Rpl6	Tuba1b	H2-K1
Rasl12	Lrp1	Cxcl1	Emp1	Wfdc1	Ier2	Rps27	Slc15a3	Rpl39	Tfdp1	Ifrd1
Hspb7	Col6a2	Col6a3	Ltbp4	Pbxip1	Lrp1	Rpl13	Nfkbia	Rpl35a	Tipin	Atf3
Itgb1	Cst3	C3	Ptma	Rhoc	Fos	Rps19	Kdm6b	Rpl8	Tubb6	Gas1
Filip1l	Timp3	Ivns1abp	Gxylt2	Sorl1	Arf4	Ftl1	C3ar1	Rps10	Jpt1	S100a1
Ptgis	Eln	Serpine2	Itm2b	Myl9	Ppp1r15a	Rps28	Ifi27l2a	Rps27a	Fxyd5	Prr13
Postn	Lmo4	Oaf	Ppp3ca	Col18a1	Junb	Axl	Gpr137b	Rpl37	Alyref	Tmem238
Hcfc1r1	Hif1a	Pdgfc	Gng11	Cirbp	Pdia6	Rpl35	Ptpn18	Rps4x	Tubb4b	Man1a
Actn4	Gas6	Emilin1	Tinagl1	Atp2a2	Htra3	Creb5	AC160336.1	Rpl27a	Arl6ip1	Mt1
Map3k20	Hspg2	Ank	Id1	Ldhb	Selenok	Cebpd	Cd300c2	Rpl21	Ran	Id1
Cfl2	Fstl1	Tmem176a	Bst2	Mrvi1	Ptma	Prss23	Igf1	Rpl14	Lum	Lgals3
Pcp4l1	Fat1	Cp	Cav2	Dst	Dnajb1	Ly6e	Lat2	Shisa5	Mmp14	Tra2b
Samd4	Ifitm2	Pcolce2	Phlda3	Gja1	Nfkbiz	Sdf2l1	Metrnl	Rps5	Lsm6	C1ra
mt-Nd4	Pdgfa	Slc44a1	Tulp4	Col6a1	Sparc	Rps18	Rnf149	Rps28	Hmgb1	C1qtnf12
Oxct1	Ldha	Clu	Serpinb6b	Itm2c	Jun	Loxl1	Rel	Rps8	Dtymk	Nfkbia
Hspb2	Postn	Cd109	Rps27	Dpysl3	Lamp2	Ddr2	Lsp1	Rpl15	Carhsp1	S100a10
Adcy5	Htra1	Fkbp10	Rpl18a	Id3	Anxa5	Ecm1	Tpd52	Rps20	Ywhah	Klf10
Wfdc1	Uqcc2	Plod2	Nfkbia	Itga9	Ifrd1	S100a16	Psap	B2m	Cbx5
Dst	Nme1	Cdkn1a	Klf4	Pdlim3	Selenom	Cyb5a	Ftl1-ps1	Rpl38	Ptma
Fermt2	Col4a2	Rcan1	Id3	Tspan3	Sptbn1	Rps29	Atox1	Rplp1	Prdx4
Tmem47	Lgals1	Ier3	Mgst1	Lmod1	Hsp90b1	Tuba1a	Abca1	Rpl3	Banf1
Ppp1r12b	Crip1	Sdc4	Slc3a2	Dbi	H2-D1	Rarres2	Npc2	Rps26	Ckap4
Ccdc107	Hexa	Ldlrad3	Anxa3	Ecm2	Eif1	Rps5	Cd44	H2-D1	Fopnl
Hacd1	Dkk3	Tmem176b	Fkbp1a	Minos1	Camk2n1	Fn1	Efhd2	Rpl12	Emp1
Efhd1	S100a10	Slc29a1	Rps14	Fgl2	Gem	Pdlim2	H2afz	Pabpc1	Calm2
Lims2	Lamp2	Col3a1	Serinc3	Rbpms	Rbms3	Rpl41	Cebpb	Rpl13a	Nudt21
Pkp4	Ctsl	Dab2	Hspa1a	S100a1	Cebpb	Prrx1	Plaur	Rpl24	Snrpe
Cbr2	Dap	Tnfaip2	Atox1	Ndufv3	Tmed2	Klf4	Cdkn1a	H3f3b	Tpm4
mt-Nd1	Cyb5r3	Hexa	Ppp1r15a	Myh10	Il11ra1	Rpl18a	Rac2	Rpl41	Frzb
Kank1	Eno1	S100a10	Emp2	Hspa5	Rpl22l1	Ctsl	Unc93b1	H2-K1	Col5a2
Mustn1	Tmem167	Tubb2a	Azin1	Reep5	Cyb5a	Cd302	Arpc5	Rpl30	Tuba1a
Snhg18	Myl12a	Mgp	Prr13	Limch1	B2m	Fcgrt	Hexa	Rpl26	Slbp
Cav1	Cd9	P3h4	Trim47	Ldha	Ptp4a1	Rpl37a	H2-D1	Pfn1	Usp50
Mbnl1	Pi15	Tsc22d3	Sptbn1	Tgfb1i1	Arf5	Col1a2	Fam49b	Supt4a	Clic1
Rbp4	Cdh13	Thbs1	Ndrg1	Anxa6	Gas6	Cd47	Fyb	Tpt1	Col6a3
Ogn	Neat1	Tsc22d1	Ier2	Aplp2	Tmed3	Mt2	Arl4c	Rps17	Serpina3n
Atp2a2	Itm2c	Capg	Rps3	Selenom	Nfia	Tppp3	Tgif1	H2afz	Ssna1
Tgfb1i1	Itgb5	Vamp5	Clic1	Fhl1	Spcs2	S100a13	Dab2	Fxyd5	Fn1
Zfhx3	Serpinh1	Col5a1	Bmpr2	Fkbp9	Mxra8	Glul	Ptprc	Rpl35	Mlec
mt-Nd2	Lgmn	Mxra8	Txnip	Pdia3	Klf2	Serpinh1	Hexb	Jpt1	Anxa2
mt-Nd4l	Tmem258	Pkd2	Sulf1	Hist1h2bc	Anxa2	Dpysl2	Grn	Rps25	Ppia
Pdlim1	Cd81	Ell2	Tpm3	Rcan2	Ier3	Mmp23	Pltp	Rpl31	Calm3
Pde3a	mt-Co1	Chpf	Rps29	Atp1a1	Rap1b	Rpl36	Furin	Cfl1	Hdgf
Mef2c	Ppib	Nucb2	Tapbp	Atp1b3	Slc39a1	Rps8	Zeb2	Snrpg	Txn1
Cryab	Crip2	Serpine1	Tgm2	Calr	Tpm4	Rplp0	Ninj1	Rpl36a	Sae1
Ndrg2	Sdc4	Ppa1	Myl12a	Rasl11a	Zfp36	Rpl32	Gm2a	Rpl29	Plp2
Myh10	Calu	Prelp	S100a10	Nov	Pdia3	Itm2b	Sdcbp	Tma7	1500009L16Rik
Ift43	Kdelr2	Metrnl	Lgmn	Fbxo30	Selenos	Rps12	Ctsh	Arpc3	Rbm3
Fgl2	P4hb	Lmo4	S100a13	Hspb7	Cd47	Lrp1	Btg1	Rpl28	Hpf1
mt-Cytb	Hsp90b1	P3h3	Tmem59	Rcn2	Sec62	Ahnak	Glipr1	Rpl27	Marcks
Cnn3	Npdc1	Lrp1	Mgp	Calu	Id3	Fgfr1	H3f3b	Rpl7	Lsm8
Mfge8	Manf	Ppp3ca	Jun	Atp6v0e	Tmem59	Manf	Atp2b1	Rps21	Tmsb10
mt-Nd5	Mfge8	Dap	Smpdl3a	Eva1b	Gadd45b	Pdia6	Tgfbi	Rpl10a	Col3a1
Fmo2	Calr	Ugdh	Hes1	Mdh1	Timp3	Uqcc2	Card19	Rps27rt	Aqp1
Cavin1	Rhoc	Fosb	Gm42418	Polr1d	Eif4a1	Rps15	Atp6v0b	Rps2	Erh
Cdc42ep3	Pkm	Klf4	Sh3bgrl3	Polr2f	Rbp1	Rpl27a	Rap1b	Eef1a1	Emp2
Slc25a4	Mif	Tcf4	Ninj1	Hspb6	Vkorc1	Rps4x	Marcks	Uba52	1810037I17Rik
Nudt4	Sec61b	Ninj1	Cd81	Sparcl1	Gabarap	Emp3	Gusb	Rack1	S100a11
Aplp2	Clic1	Tspan3	Anp32a	Emc8	Nfib	Col3a1	Gna13	Saraf	Elof1
Rras	Cd200	1110008P14Rik	Crim1	Npdc1	Loxl1	Rap1b	Litaf	Arpc5	Lsm5
Rasl11a	Tpi1	Atp2b1	Tmbim6	Mxra8	Npc2	Rps24	Gltp	Rbm39	Anp32b
Wwp2	Cnpy2	Uap1	Tpm4	Slmap	Itm2c	Anxa2	Arpc1b	Prdx6	Snrpc
Gadd45g	Vkorc1	Ak1	Rhob	Ccser2	Bsg	Sri	Gpx1	Nop53	Lox
Zyx	Nucb1	Prnp	Tpt1	Hsp90b1	Jund	Rplp1	Snx5	Arf5	Tmx1
Cyb5r3	Wwp2	Bgn	Ubb	Mef2a	Nupr1	Camk2n1	Il10rb	Rpl5	Dek
Igfbp7	Reep5	AC160336.1	Tspo	Fmo2	Ppib	Rpl23a	Cfl1	Rpl22	Emp3
mt-Atp6	Tnfrsf12a	Errfi1	Sgk1	Lrpap1	Dnaja1	H2-D1	Psmb8	S100a10	Arf5
Bnip2	Col4a1	Mt2	Calm1	Ndufb3	Krtcap2	B2m	B2m	Hmgb1	Pde6d
Lnpep	Dad1	Serpinh1	Cd47	Fbxl22	Rsrp1	Selenom	Cmtm7	Zfp36l2	Tardbp
Tmsb4x	Lamb2	Fibin	Laptm4a	Thra	Prelp	Rps11	Tgfb1	Eif1	Sulf2
Pdlim5	Cd151	Hif1a	Ier3	Sumo3	Sec61b	Errfi1	Fth1	Eif3f	Col1a2
Fxyd1	Gpx8	Ccdc80	Hspa1b	Psma7	Rcn3	Rps20	Tpm3	Rps12	Syncrip
Asph	Fxyd1	Nfkbia	Sri	9530068E07Rik	Fkbp2	Crip1	Sdf2l1	Rpl22l1	Myh9
Tinagl1	S100a1	Epdr1	Rps15	Ndufb9	Zbtb20	Pmp22	Jpt1	Hnrnpf	Nono
Clic4	Atp1b3	Cnpy2	Shisa5	Myl12a	Ier3ip1	Laptm4a	Rps29	Ptma	S100a4
Lhfp	H2afj	Anxa4	Anxa2	Fam198b	Tmed9	Krtcap2	Rps28	Eef2	Snrpg
mt-Co3	Col18a1	Rcn1	Tmsb10	Canx	Ddx5	Sptbn1	Fau	Ppp1ca	Ergic2
Higd1a	Canx	Herpud1	Plpp1	Mpc2	Tuba1b	Rpl11	Pfn1	Oaz1	Tuba1c
Pdcl3	Prdx5	Tmem167	Rac1	Hmgn3	Calr	Prr13	Tmsb4x	Snrpf	Nudc
Slc38a2	Rrbp1	Tob1	Tuba1b	Tm9sf2	Fstl1	Rpl21	Creg1	Pnrc1	S100a10
Ltbp1	Arl6ip5	Golph3	Bsg		Sumo1	Gstm1	Rps19	Gm10076	Gm42418
Tln1	Tagln2	Crtap	Tgoln1		Tmem50a	Rps9	Nfkbiz	H2afj	Tspo
Pmepa1	Cryab	Klf10	Cdh13		Tceal9	Rpl26	Rpl32	Sumo2	Pgk1
Wdr1		Pdcd4	Ppp1r11		Tmed10	Rpl37	H2-K1	H3f3a	Cnih4
mt-Nd3		Gpx7	Rpl11		Morf4l2	Ppib	Cxcl1	Slc25a5	Kazald1
Cnn2		Cd44	Gnb1		Tmem258	Arf5	Ctsa	Rbm3	Cisd2
Serpine2		Pltp	Hsp90ab1		Tra2b	Rps26	Mcl1	Uqcrh	Calu
Rock2		Vkorc1	Tmem109		Ssr4	Rpl14	Aprt	Junb	Sec61a1
Map1lc3a		Kdelr2	Rps13		Ahnak	Lamp2	Skil	Btf3	Anp32e
Fat1		Tmem263	Ctnnb1		Cope	Rpl17	Ostf1	Eif3e	Psip1
mt-Co2		Ckap4	Card19			Ifitm2	Arpc3	Rpl7a	Tmem176b
4930523C07Rik		Med13l	Rdx			Mt1	Prr13	Npm1	Ranbp1
Rsu1		Maged2	Arf5			Rps6	Vamp8	Dnaja1	Cnih1
Ilk		Nfkbiz	Arl6ip5			Tmed3	Actr3		Pgp
Nptn		Islr	Rpl15			Ostc	Cflar		Rdm1
Ccni		Ssr2	Fosb			Rpl34	Clic1		Sparc
Rexo2		Fuca1	Sat1			Rpl23	Erp29		Tagln2
Ndufa11		Kazald1	Foxp1			Rpl8	Id2		Ube2i
Cox6c		Vmp1	Dnaja1			Hsp90b1	Pabpc1		Manf
Tgm2		Fndc3b	1810037I17Rik			Rpl28	Iqgap1		Hnrnpa2b1
Oat		Nbl1	Pdia6			Col1a1	Arpc2		Phlda3
Kctd10		Abi3bp	Rsrp1			Npc2	Ubl3		Col1a1
Dnajb4		Wwp2	Zfp36			Rpl4	Atp6v0e		Luc7l3
Ecm2		Fgfr1	Adipor1			Vkorc1	Slc6a6		Cycs
Fam198b		Klf2	Rps20			Rpl31	Arpc4		Gltp
Esyt2		Nupr1	Ntn1			Myl12b	Rps11		Hsp90aa1
Cd200		Lman1	Bnip3l			Rpl22l1	Pitpna		Timm17b
Ptms		Cspg4	Atf3			Sparc	Ctsd		Psmc6
Pam		Ppib	Rpl23			Cavin3	Socs3		Arf6
Eif4g2		P4ha1	Ccnd2			Rplp2	Emp1		Scd2
Fos		Shisa4	Fbln5			Spcs2	Uba52		Eif6
Pi15		Atf4	Arpc3			Rps27a	Cdc42		Hnrnpab
Dynll1		Lxn	Ddx5			Rpl38	Cmpk1		Fbln5
Hmgn3		Sra1	Dusp1			Rpl9	Bax		Srp9
Col4a1		Aga	Hnrnpf			Hspa5	Junb		Fkbp2
Ywhaq		Fkbp7	Ubc			Rps3	Arf5		Col6a2
Csde1		Kdm6b	Cox7a2l			S100a11	Selenop		Dcn
Ndufb2		Ier5	Ppp1ca			Rpl36a	Slc3a2		Acp1
Gstm1		Ldha	Junb			Rpl3	Rpl35		Rheb
Cav2		Pkd1	Rbm39			Rps15a	Nmt1		Sap18
Aldh2		Anxa1	Tubb5			Pdia3	Rpl35a		Hnrnpf
Rbp1		Gadd45b	Htra1			Atox1	Phlda1		Itpripl2
Lamb2		Itga5	App			Rpl24	Sh3glb1		Tmem167
mt-Co1		Trim47	Ehd2			Tpt1	Sat1		Rps27l
Uqcrb		Gas1	Gnai2			Rpl15	Ccdc12		Snrpf
Ndufa4		Dbi	Srsf2			Rpsa	Clta		Eny2
Ybx1		Selenos	Emp3			Rps10	Itm2b		Uqcc2
Cdh13		Id1	Krtcap2			Sdc2	Rplp0		Cbx3
Lgals1		Pdgfa	Aplp2			Rps13	Sqstm1		Mrpl51
Hmgn1		Dnajb1	Tmem50a			H2-K1	Actb		Hsp90b1
Bri3		S100a1	Tmed9			Rbms3	Arf6		Hif1a
Cox7c		Sar1a	Fis1			Rpl29	Anxa5		Dpy30
Ctgf		Mfge8	Spcs2			Selenop	Tma7		Gja1
Naca		Rin2	Fos			Rps17	Gng5		Mydgf
Cyr61		H13	Tmed10			Jund	Shisa5		Rnaseh2c
Ppia		Ssr4	Cltb			Rpl19	Sub1		Slc29a1
Zbtb20		Tmed3	Arhgdia			Kdelr2	Actr2		Ubald2
Kif5b		Cdo1	Gnb2			Dnajc3	Eif4a1		Bub3
Nedd4		Rrbp1	Rhoj			Arpc1b	Tmsb10		Yif1b
2010111I01Rik		Vasn	Gabarapl2			Aebp1	Arl6ip1		Ap2s1
Cavin3		Hdlbp	Psme2			Rhoa	Sdc4		Mrpl24
Cox8a		Stk38l	Gm10076			Ywhae	Rps27		Hprt
Cox6a1		Sec22b	Rpl30			Selenok	Bola2		Etfa
Hsp90aa1		Cdc42ep3	Dap			Tmem50a	Nme1		Snf8
Mbnl2		Tspan4	Nfib			Rpl13a	Asah1		Atp5o.1
Ndufa13		Ltbp3	Tsc22d1			Calr	S100a10		Vdac3
Iscu		Card19	Ccnl1			Fkbp2	Hnrnpf		Spcs1
Ndufb9		Npc2	Sypl			Sec62	Ywhah		Myl12b
Eif1ax		Ier2	Tmem30a			Nenf	Rplp2		Cggbp1
Morf4l1		Top1	Snu13			Ypel3	Rps9		Hint1
Ndufa6		Hk2	Eln			Celf2	Rpl41		Hnrnpa1
Ndufb10		Arpc1b	Msn			Arf4	Abracl		Ppp1r14b
Sept7		Cmpk1	Ywhae			Tuba1b	Atp6v1g1		Dnajc10
Gapdh		Csrnp1	Npdc1			Bsg	Ap3s1		Phf5a
Calm2		Eno1	Txndc17			Selenos	Ier5		Timp2
Ndufb3		Sec11c	Sptssa			Gnb1	Rps24		Yaf2
Gstm2		Fkbp9	Cyr61			Dpm3	Taldo1		Pcolce
Ndufa12		Tceal8	Sumo1			P4hb	Rpl17		Hnrnpu
Rcn2		Xbp1	Dazap2				Sem1		Olfml2b
Cox7a2		Smoc1	Cavin1				Rpl23		Kdelr2
Cox4i1		Ccnl1	Cdc42ep3				Calm1		Dcun1d5
Mdh1		Tmed10					Akr1a1
Uqcr10		Gja1					Rps26
Selenow		Nme1					Atp6v1e1
Snrnp27		Tmed9					Rps27a
Arid5b		Col15a1					Capza2
Uqcr11		Ifitm2					Atp6v1a
Ndufab1		Neat1					Rnh1
Nenf		Timp3					Klf6
Pkm		Mif					Rpl38
Mpc1		Map2k3					Ap2s1
Sypl		P4hb					Rps18
Tsc22d1		Cd63					Ppp1ca
Camk2d		Rcn3					Stx7
Chchd2		Bsg					Atpif1
Prkar1a		Bzw1					Atp6v1f
Ndufc1		Gm42418					Ifrd1
Msn		1810058I24Rik					Tomm20
Cd151		S100a4					Ywhae
Dek		Btg2					Lamp1
Ndufa5		Cd9					Lamp2
Zfp36l1		Hist1h2bc					Dpysl2
Itgb5		Inhba					Emp3
Nap1l1		Lmna					Rps12
Csnk1a1		Eef1g					Mrpl52
Dynlrb1		mt-Co1					Eif4e
Ubc		Pkm					Sod2
Atp5k		Gm10076					Zfand5
Ndufs5		Rplp0					Mtpn
Atp5l		Mt1					Arhgdia
Tprgl		Jun					Naa50
Eif4a2		Hspa1a					Rps13
Cltc		Malat1					Crip1
Atp5h		Fth1					Ier3ip1
Park7							Brk1
Smim14							Ubl5
Ndufa2							Rpl29
Rex1bd							Rac1
Capns1							Snx3
Aes							Top1
Tecr							Rap1a
Gnas							Ier3
Nop10							Ptp4a1
Tagln2							Rab7
Ddx3x							Txn1
Atp5g3							Rpl12
Atp5c1							H3f3a
Rnf187							Rps27l
Ndufb7							Chmp4b
Ckb							Gnb1
Tnfrsf12a							Smdt1
Paip2							Gnai2
Ctnnb1							Prdx1
Pdgfa							Serp1
Eif5b							Esd
Rhob							Cox17
Anapc11							Anxa2
Scp2							Cd63
Pgrmc1
Ndufv3
Ndufs7
Atp5b
Mlf2
Pttg1
Slc25a3
Yipf4
Rab18
Ndufb6
Picalm
Dnajc8
Gem
Atp5a1
Psmd7
Vapa

## Sheet: Table S2 cell state markers
Table S2. Markers of the 12 atherosclerosis-associated cell states.
SMC.increased_1 (Vcam1)							SMC.increased_2 (Col2a1)							SMC.increased_3 (Palld)							EC.increased_1 (Lrg1)							EC.increased_2 (Calrcl)							FB.increased (Smoc2)							MSC.increased (Apoe)							MP.increased_1 (Spp1)
	p_val	avg_logFC	pct.1	pct.2	p_val_adj			p_val	avg_logFC	pct.1	pct.2	p_val_adj			p_val	avg_logFC	pct.1	pct.2	p_val_adj			p_val	avg_logFC	pct.1	pct.2	p_val_adj			p_val	avg_logFC	pct.1	pct.2	p_val_adj			p_val	avg_logFC	pct.1	pct.2	p_val_adj			p_val	avg_logFC	pct.1	pct.2	p_val_adj
Lum	0	3.61095	0.903	0.023	0		Spp1	0	3.96891	0.955	0.035	0		Thbs1	2.57559e-143	2.18131	0.57	0.058	1.06961e-140		Lrg1	9.33127e-83	1.92831	0.746	0.08	3.53189e-79		Hspa1b	1.75388e-11	0.917341	0.423	0.275	8.45575e-09		Sfrp1	1.70359e-13	0.768111	0.144	0.048	5.29248e-11		Apoe	9.86684e-33	1.61029	0.595	0.29	1.0375e-29		Spp1
Vcam1	0	3.31448	0.864	0.064	0		Col2a1	0	3.9555	0.668	0.001	0		Crispld2	9.64858e-42	2.02104	0.511	0.148	9.04788e-40		Ctla2a	6.15226e-45	1.69368	0.587	0.102	3.88105e-42		Klk10	1.77766e-11	0.766828	0.393	0.221	8.45575e-09		Aspn	1.23099e-13	0.627855	0.366	0.212	4.58911e-11		Gpx3	5.85608e-37	1.42612	0.656	0.318	1.23153e-33		Gpnmb
Dcn	0	3.04777	0.777	0.021	0		Cytl1	0	3.93266	0.747	0.012	0		Cebpb	3.69468e-49	1.83962	0.881	0.494	3.58014e-47		Sox4	5.87446e-62	1.50834	0.548	0.052	4.44697e-59		Serpina1b	7.40438e-07	0.737381	0.198	0.097	0.000140881		Lpl	5.47287e-08	0.605009	0.233	0.136	4.85783e-06		Gas6	7.82368e-23	1.29811	0.304	0.095	4.1133e-20		Mmp12
Spp1	0	2.93293	0.689	0.023	0		1500015O10Rik	0	3.76389	0.878	0.022	0		Sorbs2	1.80039e-64	1.77676	0.733	0.231	2.7546e-62		Tubb3	9.08164e-77	1.41031	0.437	0.012	1.7187e-73		Calcrl	7.07663e-09	0.6497	0.329	0.2	2.24408e-06		Gpc3	3.71372e-12	0.588451	0.168	0.065	8.65296e-10		Sfrp1	1.31852e-16	1.15573	0.273	0.101	2.3107e-14		Lpl
Timp1	0	2.88507	0.763	0.044	0		Dcn	0	3.39434	0.977	0.035	0		Igfbp5	3.15376e-104	1.74087	0.437	0.046	8.33452e-102		Mdk	4.52583e-69	1.39117	0.373	0.007	5.71009e-66		Dusp1	8.3389e-13	0.637812	0.669	0.567	5.94981e-10		Smoc2	1.60546e-12	0.544464	0.398	0.241	4.2751e-10		Tmem176b	4.25747e-25	1.14887	0.181	0.031	2.98448e-22		Fabp5
Serpina3n	0	2.42973	0.669	0.024	0		Comp	0	3.29033	0.713	0.036	0		Palld	2.18656e-87	1.71876	0.748	0.173	4.88949e-85		Serpina3n	1.51719e-62	1.37386	0.468	0.03	1.43564e-59		Klk8	7.40281e-11	0.635096	0.292	0.138	3.01823e-08		Clec3b	7.61429e-11	0.531917	0.545	0.406	1.18275e-08		Mfap4	2.98251e-17	1.13189	0.251	0.084	7.84027e-15		Cd5l
Apoe	0	2.30798	0.515	0.042	0		Mmp3	0	3.17946	0.443	0.021	0		Crip1	2.56547e-77	1.69772	1	0.897	4.66114e-75		Serpine1	1.68537e-09	1.19568	0.238	0.074	3.93773e-08		Meg3	4.66536e-06	0.619866	0.286	0.182	0.000605225		Adm	9.85403e-05	0.529549	0.12	0.067	0.00633376		Gdf10	1.11679e-17	1.06221	0.216	0.061	3.35515e-15		Ctsd
Ly6a	0	2.2458	0.523	0.007	0		Ibsp	0	2.96269	0.406	0.012	0		Pln	8.41405e-205	1.6545	0.415	0.021	4.89193e-202		Fbln5	2.83649e-28	1.13945	0.849	0.438	5.9645e-26		Nfkbiz	0.000718216	0.60979	0.321	0.259	0.0445606		Mfap4	1.03781e-10	0.515085	0.61	0.505	1.38178e-08		Steap4	7.00954e-18	1.05884	0.198	0.052	2.94821e-15		Ctsl
C3	0	2.23972	0.527	0.012	0		Lum	0	2.89696	0.983	0.042	0		Kdm6b	1.77646e-51	1.55768	0.474	0.101	1.78075e-49		Tmsb10	1.36131e-34	1.11785	0.944	0.615	4.68415e-32		Fos	1.2946e-09	0.567317	0.744	0.712	4.61849e-07		Entpd2	2.01327e-06	0.51228	0.288	0.201	0.000156364		Cxcl12	6.81407e-09	1.04703	0.392	0.258	5.3074e-07		Cd9
Mt2	3.57572e-249	2.12866	0.753	0.307	1.99676e-247		Chil1	0	2.61084	0.287	0.002	0		Sncg	3.4845e-81	1.53954	0.8	0.2	7.23531e-79		Lgmn	9.31418e-32	1.0772	0.849	0.385	2.71186e-29		Dnajb1	0.000111432	0.556925	0.342	0.266	0.0093537		Sfrp4	0.000239533	0.508991	0.267	0.192	0.0144029		Lum	8.68764e-18	1.03746	0.537	0.319	3.04502e-15		Syngr1
Mmp3	0	2.09524	0.239	0.02	0		Fmod	0	2.55799	0.69	0.003	0		Ifrd1	2.37541e-33	1.4805	0.637	0.276	1.72633e-31		Igfbp4	1.12017e-34	1.04886	0.794	0.261	4.23984e-32		Ccrl2	4.88129e-08	0.552744	0.145	0.049	1.26647e-05		Pi16	1.39652e-18	0.499748	0.715	0.546	2.60311e-15		Mgp	5.20039e-17	1.03715	0.533	0.331	1.10499e-14		Ctsb
Lcn2	0	2.04739	0.437	0.013	0		Col1a1	8.23208e-175	2.53643	0.847	0.307	2.05705e-173		Igfbp4	2.922e-75	1.46749	0.585	0.109	4.99662e-73		Sparc	8.99021e-34	1.02767	0.929	0.611	2.83566e-31		1500015O10Rik	0.000263609	0.523372	0.159	0.088	0.0183498		Abca8a	4.69867e-09	0.477213	0.466	0.338	5.47395e-07		Penk	4.07357e-12	0.973773	0.225	0.087	5.03925e-10		Lgals3
Sfrp2	3.45802e-201	2.00684	0.557	0.19	1.42946e-199		Sparc	4.57082e-177	2.5097	0.98	0.751	1.16268e-175		Sparcl1	6.24145e-57	1.45566	0.778	0.269	7.25756e-55		Plvap	2.68748e-29	1.02276	0.849	0.407	6.35757e-27		Ntn1	0.000146142	0.520336	0.342	0.273	0.0115858		F3	9.28642e-09	0.466704	0.445	0.31	1.01823e-06		F3	1.70298e-09	0.965332	0.172	0.066	1.43255e-07		Trem2
Thbs1	0	1.96224	0.379	0.048	0		Lcn2	0	2.50126	0.653	0.02	0		Timp4	1.20236e-88	1.44155	0.393	0.043	2.91271e-86		Col8a1	1.37324e-29	1.00701	0.571	0.145	3.71264e-27		Pcolce2	9.29888e-06	0.516486	0.249	0.151	0.00110579		Gpx3	3.91471e-07	0.458323	0.437	0.319	3.31683e-05		Fbln1	6.35663e-17	0.914717	0.546	0.328	1.21527e-14		Mfge8
Fn1	0	1.9479	0.899	0.511	0		Prg4	0	2.4392	0.577	0.011	0		Cxcl1	1.24368e-29	1.43615	0.296	0.063	7.69227e-28		Eln	2.289e-11	0.971259	0.77	0.581	7.46886e-10		Kctd12	0.000101702	0.515902	0.309	0.227	0.00879571		Cygb	4.42232e-12	0.451985	0.594	0.454	9.15913e-10		Igf1	2.88079e-09	0.912772	0.22	0.098	2.33012e-07		Igf1
Lgals3	0	1.8361	0.611	0.09	0		Hp	0	2.24347	0.395	0.009	0		Il6	6.32009e-123	1.37288	0.156	0.005	2.04139e-120		Col18a1	2.1463e-28	0.970785	0.444	0.087	4.77867e-26		Zfp36	6.7889e-05	0.497894	0.446	0.383	0.00668121		Olfml3	8.71976e-07	0.449298	0.27	0.174	7.0668e-05		Abcc9	2.63882e-07	0.910764	0.176	0.079	1.63219e-05		Gpr137b
Mt1	8.16382e-204	1.81021	0.923	0.683	3.46473e-202		Chad	0	2.22473	0.264	0	0		Nfkbia	2.59124e-39	1.36873	0.652	0.24	2.21551e-37		Serpinh1	2.97093e-26	0.900097	0.857	0.465	5.11134e-24		Hspa1a	2.36592e-06	0.495938	0.583	0.52	0.000337616		Pcolce	9.10037e-11	0.448441	0.631	0.513	1.30485e-08		Smoc2	4.00456e-11	0.901441	0.278	0.13	4.2108e-09		Atp6v0d2
Mgp	0	1.78987	0.976	0.919	0		Serpina3n	0	2.21264	0.812	0.037	0		Rasd1	1.38041e-68	1.35595	0.319	0.036	2.22937e-66		Fabp4	1.05159e-11	0.892405	0.341	0.108	3.65163e-10		Stxbp6	2.35581e-06	0.495497	0.268	0.165	0.000337616		Angptl7	0.000985209	0.447648	0.107	0.063	0.0459107		Cygb	1.63729e-12	0.873935	0.463	0.291	2.15202e-10		Npy
Frzb	0	1.77644	0.589	0.059	0		Cxcl1	0	2.19456	0.634	0.055	0		Adamts4	0	1.32748	0.237	0.003	0		Lcn2	5.48472e-26	0.889987	0.214	0.017	9.02593e-24		Ackr3	7.62963e-05	0.491017	0.339	0.254	0.00702418		Il33	0.000824955	0.425266	0.246	0.185	0.0404662		Lpl	4.04992e-06	0.860936	0.295	0.19	0.000230189		Cd63
Tnfrsf11b	0	1.76247	0.544	0.079	0		Frzb	0	2.18809	0.847	0.068	0		Nr4a2	1.55389e-32	1.30522	0.504	0.163	1.05051e-30		C4b	2.35904e-36	0.847561	0.238	0.011	1.11612e-33		Tek	3.42288e-06	0.486123	0.46	0.378	0.000465185		Fbln1	2.57021e-08	0.423519	0.602	0.509	2.39543e-06		Ccl19	1.49118e-08	0.86024	0.106	0.031	1.08136e-06		Cd72
C4b	0	1.62111	0.332	0.011	0		Cst3	5.3513e-172	2.15048	0.989	0.92	1.32165e-170		Gm37800	1.29678e-180	1.29764	0.193	0.005	6.28292e-178		Ddah1	4.29181e-38	0.841378	0.31	0.023	2.32064e-35		AW112010	6.22361e-05	0.473966	0.366	0.282	0.00634364		Ogn	3.25102e-09	0.418132	0.568	0.453	4.03993e-07		Ccnb1ip1	3.56539e-11	0.857688	0.141	0.041	3.94632e-09		Anxa1
Col3a1	8.08139e-223	1.57706	0.844	0.592	3.89743e-221		Fn1	6.88934e-206	2.10013	0.989	0.519	2.04657e-204		Cdkn1a	6.32165e-40	1.29656	0.548	0.16	5.5688e-38		Bpgm	2.80962e-22	0.827505	0.579	0.189	3.66704e-20		Arl4d	0.000121115	0.471635	0.166	0.094	0.00987606		Itgbl1	1.54903e-05	0.409043	0.332	0.254	0.00111054		Gpc3	2.17279e-10	0.856973	0.322	0.169	1.98669e-08		Capg
Fxyd5	0	1.56127	0.556	0.083	0		Bpifb1	0	2.09945	0.395	0.001	0		Fosb	1.70041e-27	1.25269	0.615	0.267	9.88619e-26		Lgals1	1.05772e-16	0.778296	0.698	0.313	7.69899e-15		Klf4	1.36998e-05	0.453431	0.515	0.453	0.00150382		Htra3	2.99201e-06	0.400827	0.435	0.344	0.000223084		Tmem176a	1.57185e-11	0.833961	0.106	0.024	1.83645e-09		Ctss
Col1a1	1.32441e-207	1.49764	0.692	0.3	5.7748e-206		Timp1	0	2.05775	0.889	0.059	0		Fosl2	1.76307e-34	1.24998	0.548	0.185	1.34875e-32		Thbs1	6.54232e-14	0.772859	0.357	0.111	3.09534e-12		Pla2g5	0.000100584	0.451283	0.117	0.054	0.00879571		Serpinf1	6.97748e-14	0.394865	0.764	0.646	3.62549e-11		Cfh	5.25437e-17	0.824098	0.577	0.336	1.10499e-14		Hist1h2bc
Clu	3.70704e-272	1.47022	0.921	0.717	2.31363e-270		Col1a2	3.06999e-171	2.05614	0.966	0.537	7.53834e-170		Junb	6.77354e-35	1.23787	0.83	0.492	5.3218e-33		Krt18	3.87902e-18	0.757631	0.357	0.085	3.26269e-16		Jun	8.11761e-07	0.451084	0.614	0.54	0.000144798		Marcks	0.000530099	0.372306	0.262	0.196	0.0282316		Olfml3	5.11869e-14	0.812025	0.198	0.063	7.1764e-12		Pld3
Ifitm3	2.92875e-270	1.42448	0.803	0.391	1.75891e-268		Acan	0	2.01698	0.722	0.033	0		Nrarp	0	1.2164	0.215	0.002	0		Cxcl12	1.60635e-16	0.742125	0.31	0.072	1.10546e-14		Tsc22d3	0.000158037	0.441375	0.319	0.239	0.0118657		Svep1	0.00105613	0.364264	0.165	0.109	0.0480153		Abca8a	5.89144e-10	0.777761	0.445	0.296	5.16237e-08		2010111I01Rik
Sncg	5.28677e-300	1.41875	0.667	0.185	3.58038e-298		Sox9	0	1.92631	0.696	0.03	0		Uap1	4.03268e-37	1.1979	0.4	0.095	3.34943e-35		Gja4	3.36938e-12	0.739941	0.595	0.311	1.30134e-10		Ptgs1	0.000274464	0.43653	0.207	0.131	0.0186505		Cpxm2	0.000335199	0.363089	0.157	0.098	0.0189337		Srpx	0.000239166	0.760561	0.242	0.16	0.0109341		Prdx1
Ltbp2	0	1.41761	0.403	0.038	0		Tnfrsf11b	0	1.92246	0.759	0.086	0		Tcf15	0	1.19314	0.274	0.005	0		Litaf	5.8344e-25	0.737016	0.651	0.207	8.49354e-23		Pam	7.10757e-05	0.431107	0.73	0.683	0.00676167		Rnase4	2.99298e-05	0.360115	0.437	0.363	0.00199247		Apod	0.00047265	0.753976	0.145	0.081	0.0187544		Hexa
Nbl1	3.00539e-302	1.40432	0.566	0.139	2.0796e-300		Ptgs2	9.67357e-300	1.91644	0.486	0.046	3.95128e-298		Lrrc32	2.00165e-63	1.17304	0.341	0.044	2.77085e-61		Serpina3g	7.47476e-35	0.735705	0.206	0.006	3.14355e-32		Ddx5	5.62181e-06	0.426873	0.652	0.64	0.000697594		Scn7a	0.000270144	0.354014	0.196	0.131	0.0157359		Cst3	1.52151e-14	0.745955	0.841	0.765	2.45913e-12		Timp2
Cxcl12	4.77323e-275	1.39823	0.397	0.069	3.03864e-273		Apoe	0	1.90732	0.651	0.051	0		Mt1	1.76154e-07	1.14801	0.689	0.693	3.08483e-06		Mmp2	9.5089e-28	0.728687	0.46	0.096	1.71387e-25		Cytl1	1.23485e-30	0.420295	0.988	0.888	3.52426e-27		Serping1	7.78002e-14	0.34238	0.806	0.705	3.62549e-11		Inmt	5.97202e-08	0.735853	0.194	0.086	3.92473e-06		Hexb
Cxcl1	4.12005e-161	1.38592	0.284	0.055	1.45712e-159		Clu	8.96816e-108	1.9001	0.929	0.722	1.74756e-106		Nr4a1	6.6304e-33	1.13161	0.704	0.31	4.70111e-31		Col5a2	2.39933e-17	0.727742	0.524	0.181	1.85336e-15		Mfap5	1.7554e-06	0.406408	0.403	0.29	0.000278329		Tmem119	0.000959519	0.335297	0.186	0.129	0.0458601		Pam	0.000417685	0.710406	0.542	0.506	0.0178683		Abcg1
Ly6c1	0	1.36913	0.326	0.005	0		Lgals3	0	1.89927	0.778	0.1	0		Aspn	2.4319e-40	1.11029	0.452	0.108	2.20923e-38		Fn1	3.5003e-15	0.719434	0.675	0.317	1.97741e-13		Ptprj	0.00015667	0.393618	0.397	0.322	0.0118657		Rcn3	0.000132698	0.327398	0.51	0.455	0.00824494		Bgn	1.63708e-14	0.67592	0.652	0.484	2.45913e-12		Lipa
Prg4	0	1.3448	0.245	0.011	0		Emp1	0	1.869	0.716	0.033	0		Pde4b	1.41668e-18	1.09763	0.444	0.189	5.80042e-17		Col4a2	1.18545e-17	0.711717	0.365	0.092	9.54668e-16		Timp3	1.15232e-05	0.389287	0.611	0.538	0.00131549		mt-Atp6	3.04999e-15	0.284698	0.974	0.966	2.84259e-12		Fxyd6	1.4428e-10	0.674945	0.141	0.043	1.37919e-08		Gngt2
Cfh	1.14917e-159	1.32415	0.605	0.254	3.97587e-158		Phlda1	9.36561e-290	1.79285	0.73	0.115	3.61683e-288		Errfi1	1.07877e-23	1.09244	0.496	0.187	5.50171e-22		Ppic	7.47675e-22	0.700433	0.556	0.168	9.43317e-20		mt-Atp6	1.59396e-15	0.336519	0.978	0.977	2.27458e-12		Ly6a	0.000657111	0.28418	0.51	0.438	0.0340238		Cp	3.56638e-08	0.6664	0.172	0.071	2.50003e-06		Creg1
Emp1	0	1.32226	0.415	0.028	0		Fxyd5	0	1.78664	0.835	0.089	0		Mustn1	2.8616e-34	1.08395	0.859	0.594	2.13299e-32		Col4a1	2.08585e-20	0.696381	0.587	0.191	2.13377e-18		Pecam1	7.42226e-14	0.336383	0.898	0.888	7.06105e-11		Selenop	1.15167e-08	0.283066	0.801	0.719	1.19262e-06		Pcolce	7.58787e-09	0.627768	0.626	0.521	5.69903e-07		Psap
Nupr1	3.83102e-244	1.28162	0.95	0.824	2.03236e-242		Mmp13	0	1.74632	0.128	0.002	0		Midn	2.09875e-36	1.06069	0.363	0.079	1.69474e-34		Dcn	1.74457e-06	0.687934	0.349	0.166	2.26914e-05		Car8	0.000347443	0.327022	0.268	0.187	0.0230605		mt-Nd1	5.71515e-12	0.275807	0.914	0.887	1.0653e-09		Col4a1	6.26421e-06	0.626047	0.167	0.082	0.000337785		Serpinb6a
S100a4	2.47594e-219	1.26042	0.672	0.259	1.17626e-217		Cxcl2	0	1.65023	0.318	0.006	0		Adamts1	5.42272e-21	1.04854	0.459	0.183	2.5022e-19		Aqp1	1.61218e-08	0.672484	0.333	0.134	3.11332e-07		Cpe	1.14356e-08	0.325041	0.753	0.669	3.26371e-06		Cd81	3.30757e-11	0.269201	0.861	0.827	5.60482e-09		Adh1	8.67606e-06	0.624558	0.145	0.067	0.000445018		Ms4a7
1500015O10Rik	0	1.25206	0.275	0.026	0		C3	0	1.63911	0.568	0.023	0		Irf1	1.1744e-32	0.986304	0.356	0.081	8.1285e-31		Mgp	4.71509e-12	0.668445	0.929	0.947	1.78466e-10		Srgn	0.000162145	0.322334	0.618	0.608	0.0118657		Mgst1	0.000722537	0.266053	0.448	0.392	0.0364002		Gpm6b	0.000935276	0.621408	0.101	0.051	0.032244		Gusb
Cp	0	1.24682	0.331	0.015	0		Col11a2	0	1.5917	0.517	0.002	0		Mt2	1.34462e-07	0.986113	0.467	0.324	2.37954e-06		Emcn	1.85399e-20	0.668318	0.333	0.066	2.00496e-18		mt-Nd4	1.6968e-07	0.311332	0.808	0.826	4.03556e-05		Dpep1	1.7205e-05	0.262464	0.346	0.245	0.00118778		Gas1	6.20052e-06	0.615699	0.286	0.177	0.000337785		Apoe
S100a10	7.88693e-206	1.24084	0.582	0.197	3.39245e-204		Cdkn1a	8.80693e-203	1.57974	0.724	0.153	2.52783e-201		Gadd45b	1.68902e-19	0.974125	0.556	0.273	7.32834e-18		8430408G22Rik	3.20183e-08	0.663281	0.111	0.02	5.66305e-07		Fam3c	0.000239265	0.303343	0.616	0.603	0.0170716		Serpinh1	1.91389e-08	0.259831	0.825	0.79	1.87763e-06		Il11ra1	1.89949e-06	0.613296	0.445	0.343	0.000110962		Anpep
Tmem176b	0	1.22407	0.416	0.047	0		Mmp2	0	1.56302	0.69	0.027	0		Notch3	1.85484e-80	0.948277	0.348	0.036	3.59468e-78		Efna1	1.53596e-21	0.66037	0.508	0.14	1.87536e-19		mt-Cytb	5.29573e-07	0.28616	0.91	0.921	0.000107957		Dpt	0.000394118	0.256056	0.568	0.514	0.0216069		Fam198b	7.51507e-11	0.590374	0.132	0.037	7.5258e-09		Psmd1
Ecm1	4.60657e-169	1.22296	0.773	0.454	1.68537e-167		Col6a1	3.30509e-204	1.55894	0.821	0.208	9.68276e-203		Maff	1.73488e-24	0.94258	0.319	0.084	9.33944e-23		Atp8b1	4.9167e-25	0.643407	0.397	0.075	7.44389e-23		Nfkbia	0.000687101	0.261552	0.652	0.64	0.0442806									Clec11a	4.52107e-07	0.56512	0.123	0.046	2.71652e-05		Lrp1
Slurp1	0	1.2228	0.143	0.005	0		Crispld1	0	1.55747	0.611	0.038	0		Gja4	1.62668e-51	0.933402	0.244	0.028	1.68884e-49		Itm2c	2.19528e-19	0.642714	0.667	0.261	2.02662e-17		Vcam1	1.65251e-06	0.260926	0.718	0.644	0.000277428									Selenop	2.43843e-07	0.542259	0.634	0.537	1.55394e-05		Anxa5
Col5a2	9.6218e-203	1.21481	0.564	0.18	4.02976e-201		Col5a2	8.23911e-235	1.55268	0.821	0.185	2.69229e-233		Csrnp1	2.20337e-27	0.928776	0.348	0.09	1.25592e-25		Hif1a	1.5776e-17	0.623419	0.421	0.119	1.244e-15		mt-Nd1	3.38864e-07	0.260481	0.932	0.915	7.43937e-05									Col3a1	0.000761089	0.534366	0.665	0.66	0.0280802		Serpine1
Mmp2	0	1.18826	0.34	0.025	0		Gdf10	0	1.54802	0.574	0.012	0		Ptp4a3	3.73053e-15	0.926084	0.43	0.193	1.29103e-13		Emilin1	2.15125e-18	0.613197	0.468	0.132	1.85056e-16		Ctsh	6.17155e-05	0.251801	0.736	0.723	0.00634364									Crispld2	3.92081e-08	0.516989	0.101	0.03	2.65982e-06		Rnf128
Timp3	8.75693e-68	1.1848	0.741	0.635	1.54852e-66		Ier3	2.2775e-135	1.51971	0.75	0.233	4.98701e-134		S1pr3	0	0.916969	0.178	0.002	0		Edn1	3.21897e-12	0.598774	0.635	0.311	1.25606e-10		H2-K1	0.000698187	0.251255	0.687	0.696	0.0442806									Aspn	0.00042483	0.515555	0.335	0.258	0.0178683		Cadm1
Cytl1	0	1.18322	0.239	0.015	0		Hbegf	1.46614e-126	1.51701	0.568	0.137	3.12973e-125		Pnrc1	1.22589e-21	0.910351	0.541	0.245	5.84208e-20		Tax1bp3	5.98093e-18	0.598388	0.437	0.123	4.92126e-16																Itm2a	0.00021888	0.484829	0.154	0.084	0.0104615		Lat2
Hp	1.22888e-248	1.17696	0.154	0.01	6.62971e-247		Pcolce	0	1.5164	0.685	0.07	0		Epas1	3.00719e-28	0.901417	0.37	0.099	1.78406e-26		Frzb	1.31505e-14	0.596348	0.341	0.095	6.7263e-13																Svep1	0.000921646	0.483831	0.198	0.127	0.032244		Cd68
Ftl1	9.55228e-216	1.16337	0.86	0.628	4.28238e-214		S100a10	1.6268e-196	1.47719	0.798	0.203	4.51676e-195		Nr4a3	8.06088e-58	0.898108	0.267	0.029	1.01883e-55		Tcf4	8.86291e-19	0.594838	0.508	0.156	7.98717e-17																Cfb	0.000886383	0.455966	0.154	0.089	0.032139		Dnmt3a
Timp2	4.03386e-189	1.1609	0.761	0.441	1.58516e-187		Rgcc	0	1.46168	0.477	0.027	0		Neat1	3.70139e-15	0.880194	0.459	0.218	1.29103e-13		Armcx4	7.17245e-20	0.592589	0.262	0.041	7.14414e-18																Prg4	0.000482265	0.424321	0.154	0.085	0.0187816		Akr1a1
Tmem176a	0	1.14116	0.352	0.022	0		Nfkbia	4.26319e-153	1.45295	0.778	0.234	9.8424e-152		Impdh2	1.59135e-08	0.877998	0.274	0.127	3.06485e-07		Col3a1	5.67681e-15	0.592046	0.19	0.03	2.98427e-13																Serpinf1	6.88652e-06	0.418161	0.639	0.555	0.000362059		Ftl1
Col6a3	6.06549e-120	1.12893	0.456	0.172	1.78764e-118		Sdc4	2.42097e-110	1.39034	0.841	0.362	4.78338e-109		Zfp36	3.54797e-20	0.877002	0.6	0.288	1.58676e-18		AC149090.1	1.0269e-15	0.591539	0.222	0.038	6.07313e-14																Fgf7	0.0004717	0.409415	0.101	0.048	0.0187544		Gpx1
Crlf1	3.20834e-268	1.11891	0.365	0.058	1.85675e-266		Col3a1	3.60067e-100	1.38867	0.926	0.596	6.67933e-99		Tsc22d1	1.17075e-14	0.859435	0.644	0.414	3.73997e-13		Fabp5	5.07745e-13	0.58638	0.294	0.08	2.13535e-11																Rsrp1	0.000465327	0.404509	0.498	0.424	0.0187544		Mpeg1
Pcolce	4.55324e-249	1.08697	0.378	0.067	2.49879e-247		S100b	0	1.37391	0.568	0.008	0		Irs2	2.21509e-29	0.851358	0.304	0.066	1.34151e-27		2200002D01Rik	7.53221e-16	0.585072	0.365	0.097	4.59829e-14																Igfbp7	0.000412817	0.39554	0.656	0.631	0.0178683		Vat1
1110008P14Rik	2.30867e-187	1.07572	0.515	0.156	8.96157e-186		Cox4i2	0	1.37258	0.548	0.038	0		Atf4	1.0632e-18	0.849452	0.481	0.203	4.4793e-17		Eef1g	2.58818e-15	0.582754	0.786	0.407	1.48428e-13																Cd9	9.15806e-05	0.38762	0.577	0.496	0.00447893		Olfml3
Col1a2	3.7675e-115	1.07244	0.763	0.535	1.08036e-113		Col27a1	0	1.35646	0.585	0.026	0		Crem	4.12286e-14	0.84456	0.193	0.052	1.2616e-12		Cd34	1.39286e-12	0.577087	0.69	0.357	5.6688e-11																Lgmn	0.000416016	0.376744	0.194	0.116	0.0178683		Wfdc17
Wisp2	2.54887e-63	1.0642	0.444	0.231	4.31546e-62		Ppic	6.88501e-240	1.34605	0.705	0.123	2.3398e-238		Gng11	7.60195e-24	0.837889	0.422	0.139	3.94623e-22		Marcksl1	1.38697e-23	0.576265	0.413	0.087	1.94432e-21																Gsn	0.000233081	0.364912	0.943	0.952	0.0108926		Aprt
Capg	0	1.05418	0.403	0.055	0		Col6a2	2.8507e-136	1.32504	0.776	0.246	6.30716e-135		Ptgs2	2.96946e-06	0.834409	0.141	0.053	4.4496e-05		Il4ra	3.96136e-21	0.572041	0.31	0.054	4.68554e-19																Mgst1	0.000685936	0.321334	0.59	0.546	0.0262277		Ckb
Anxa2	5.48607e-122	1.04237	0.666	0.388	1.66306e-120		Pcolce2	0	1.29708	0.526	0.05	0		Hes1	5.28052e-17	0.816513	0.43	0.174	1.96801e-15		Tmem252	2.80747e-17	0.571697	0.151	0.014	2.12525e-15																Cd81	0.000715248	0.290354	0.696	0.711	0.0268601		Rhoc
Gm42418	8.51533e-96	1.02948	0.565	0.292	2.05336e-94		Mt2	2.17502e-79	1.29358	0.741	0.318	3.44757e-78		Sbno2	1.23705e-10	0.815904	0.252	0.097	2.83157e-09		Sfrp1	1.13081e-06	0.569237	0.651	0.446	1.5341e-05																Pfn1	4.08592e-05	0.284412	0.789	0.739	0.00204588		Anxa4
Anxa8	0	1.0229	0.291	0.009	0		Errfi1	1.10291e-67	1.28659	0.523	0.183	1.56695e-66		Stat3	1.68334e-08	0.805997	0.259	0.116	3.21939e-07		Adgrg1	1.26667e-18	0.568689	0.325	0.068	1.11496e-16																Serpinh1	0.000913475	0.272964	0.731	0.735	0.032244		Sgk1
Cx3cl1	0	0.992998	0.307	0.016	0		Hapln1	0	1.26997	0.389	0.009	0		Coq10b	2.72077e-20	0.788502	0.467	0.186	1.23583e-18		Ctps	3.82578e-15	0.568103	0.246	0.05	2.1295e-13																							Aldoa
Icam1	0	0.988546	0.248	0.018	0		Rarres1	0	1.26794	0.511	0.032	0		Atf3	1.67343e-25	0.786607	0.615	0.239	9.35512e-24		Hspg2	1.20179e-16	0.567695	0.619	0.234	8.58258e-15																							Ctsz
Comp	5.56649e-93	0.986699	0.191	0.041	1.31246e-91		3110079O15Rik	1.47665e-179	1.26456	0.145	0.006	3.80171e-178		Gm13861	1.34231e-24	0.786306	0.37	0.105	7.36242e-23		Grrp1	1.26122e-12	0.566697	0.222	0.048	5.18884e-11																							Gnas
Lrp1	3.66382e-134	0.980676	0.578	0.25	1.16619e-132		Icam1	0	1.23795	0.463	0.02	0		Tinagl1	1.78959e-12	0.759909	0.526	0.296	4.81697e-11		Prdx2	5.28536e-14	0.563298	0.667	0.31	2.63225e-12																							Slc27a1
Col6a1	3.27284e-103	0.980327	0.484	0.207	8.46948e-102		Mia	1.44387e-223	1.22221	0.42	0.044	4.50996e-222		Sik1	4.28969e-56	0.752294	0.207	0.019	4.7962e-54		Cdk4	2.34137e-16	0.562192	0.421	0.122	1.58251e-14																							Psmb6
Cd44	4.13751e-169	0.939645	0.319	0.066	1.53136e-167		Scara3	8.22647e-278	1.20325	0.625	0.081	3.01259e-276		Jag1	2.04416e-14	0.751601	0.252	0.08	6.32168e-13		Sdc4	4.93543e-12	0.556402	0.373	0.124	1.83671e-10																							Adam8
Tmsb10	1.00196e-99	0.917062	0.696	0.43	2.4916e-98		Bhlhe40	0	1.19713	0.562	0.058	0		Klf4	4.48953e-15	0.745434	0.378	0.151	1.51757e-13		Trip11	1.80803e-20	0.539802	0.317	0.06	2.00496e-18																							Pkm
Tpm4	2.22043e-114	0.89017	0.572	0.262	6.3104e-113		Ftl1	1.75898e-126	1.15621	0.957	0.632	3.73608e-125		Pcp4l1	1.76625e-14	0.745052	0.556	0.305	5.52095e-13		Ppp1r14b	9.56236e-16	0.534875	0.325	0.079	5.74501e-14																							Pdlim4
Anxa1	3.88707e-100	0.888538	0.641	0.371	9.81949e-99		Trib1	4.60331e-280	1.14536	0.358	0.026	1.70042e-278		Pim1	6.0088e-15	0.744836	0.274	0.087	1.98495e-13		Tmem176b	1.68772e-13	0.53353	0.714	0.344	7.42794e-12																							Tnfsf12
Mgst1	2.33378e-193	0.887777	0.333	0.064	9.40308e-192		Lbhd2	0	1.14313	0.378	0.003	0		Hspa8	1.0549e-22	0.742942	0.911	0.773	5.28723e-21		Ralb	4.12735e-16	0.529992	0.389	0.107	2.6478e-14																							Esd
Sdc1	0	0.886324	0.297	0.027	0		Anxa8	0	1.13795	0.474	0.013	0		Synm	1.24895e-18	0.741148	0.281	0.081	5.1867e-17		Mif	6.29239e-16	0.528207	0.563	0.202	3.90438e-14																							Acp5
Aqp1	1.82479e-109	0.885255	0.469	0.183	4.96436e-108		Mgp	7.62487e-82	1.13638	0.986	0.92	1.26033e-80		Rnd1	3.46571e-17	0.738178	0.193	0.045	1.32563e-15		Angptl4	1.25894e-10	0.526162	0.127	0.019	3.66546e-09																							Cd84
Sulf2	1.91731e-132	0.883132	0.36	0.101	6.04237e-131		Col6a3	5.93841e-102	1.09568	0.602	0.176	1.12618e-100		Ddit4	4.38154e-15	0.736219	0.193	0.049	1.49849e-13		Sat1	1.11261e-05	0.523269	0.738	0.514	0.000130783																							Lamtor1
Mxra8	1.57681e-97	0.880781	0.522	0.248	3.86076e-96		Tnfaip6	1.92589e-177	1.08619	0.239	0.018	4.92843e-176		Emd	5.76939e-07	0.729852	0.304	0.162	9.36961e-06		0610012G03Rik	1.62625e-13	0.521078	0.468	0.165	7.24158e-12																							Abca1
Emp3	4.8202e-121	0.870403	0.755	0.497	1.44743e-119		Gsn	3.28654e-61	1.08298	0.832	0.494	4.32236e-60		Elovl5	1.5151e-13	0.720887	0.237	0.074	4.31804e-12		Cd200	1.68305e-11	0.519465	0.865	0.632	5.68779e-10																							Cxcl16
Fbln2	0	0.866299	0.224	0.007	0		Klf2	3.47911e-60	1.06864	0.645	0.278	4.49217e-59		Klf2	1.98744e-08	0.71935	0.467	0.283	3.75162e-07		Skp1a	5.61968e-15	0.518865	0.603	0.24	2.98427e-13																							Lhfpl2
Scara3	3.73547e-191	0.849696	0.369	0.078	1.48625e-189		Serpine2	6.17178e-114	1.057	0.969	0.761	1.23669e-112		Slc25a25	1.52077e-22	0.717794	0.156	0.025	7.36812e-21		Il6st	5.39247e-09	0.509788	0.516	0.255	1.12775e-07																							Pdpn
Tm4sf1	2.06619e-150	0.847318	0.915	0.809	6.99648e-149		Scrg1	0	1.05654	0.31	0	0		Rap1a	2.03435e-11	0.716567	0.504	0.289	4.92822e-10		Vwa1	1.98202e-20	0.498734	0.151	0.01	2.08387e-18																							Pqlc1
Gsn	1.03956e-40	0.844356	0.628	0.495	1.30787e-39		Slurp1	6.14003e-161	1.04905	0.153	0.008	1.44905e-159		Crim1	9.75707e-18	0.716439	0.556	0.267	3.83295e-16		Mctp1	3.38373e-28	0.498026	0.198	0.011	6.74075e-26																							C1qb
Sulf1	3.51884e-98	0.840733	0.514	0.224	8.68253e-97		Col9a3	0	1.03743	0.366	0.001	0		Usp2	3.6934e-57	0.715488	0.185	0.015	4.47363e-55		Cd63	2.04187e-12	0.497611	0.897	0.59	8.2218e-11																							C1qc
Hexa	2.20089e-142	0.840384	0.456	0.146	7.29733e-141		AC160336.1	5.83856e-181	1.03561	0.324	0.032	1.52161e-179		Ckb	4.65298e-14	0.713097	0.615	0.343	1.40898e-12		Pdlim1	1.61854e-11	0.489177	0.508	0.21	5.52015e-10																							Fabp4
Col8a1	5.29722e-272	0.836254	0.22	0.02	3.24251e-270		Runx1	0	1.03271	0.446	0.019	0		Ntn4	1.02711e-17	0.713003	0.2	0.046	3.98109e-16		Lamp2	8.96033e-11	0.488869	0.54	0.242	2.71319e-09																							Npc2
Ppic	1.54073e-146	0.825735	0.416	0.121	5.16225e-145		Ltbp2	2.06697e-198	1.03117	0.409	0.047	5.77663e-197		Pdgfa	2.16791e-11	0.711661	0.533	0.32	5.20836e-10		Lamb1	1.91309e-25	0.488078	0.183	0.011	3.0171e-23																							Itgax
Alcam	1.82037e-117	0.823996	0.423	0.142	5.26749e-116		Nfatc1	0	1.03101	0.375	0.019	0		Akap12	4.95587e-59	0.710576	0.23	0.022	6.54851e-57		Cald1	5.64209e-16	0.487629	0.714	0.299	3.55922e-14																							Nptn
Prelp	1.30702e-65	0.820579	0.584	0.357	2.26101e-64		Raph1	7.89773e-252	1.01805	0.511	0.058	2.77269e-250		Ptp4a1	2.23074e-09	0.706938	0.452	0.263	4.80353e-08		Tuba1a	1.89013e-11	0.480626	0.643	0.322	6.33111e-10																							Cotl1
Col6a2	4.84037e-61	0.793467	0.467	0.246	7.94169e-60		Penk	1.85723e-200	1.0176	0.168	0.007	5.29497e-199		Tmbim1	2.77602e-08	0.706841	0.341	0.175	5.173e-07		Erp29	3.21885e-13	0.479403	0.413	0.134	1.38447e-11																							Pam
Bgn	1.22758e-213	0.787265	0.967	0.889	5.42694e-212		Hexa	7.91406e-163	1.005	0.67	0.15	1.87815e-161		Gem	2.60173e-12	0.704424	0.519	0.296	6.87567e-11		Dll4	3.81613e-08	0.474027	0.175	0.047	6.62571e-07																							Sirpa
Lox	1.67406e-62	0.780043	0.415	0.197	2.80449e-61		Fzd9	0	0.998439	0.384	0.004	0		Osmr	1.22384e-15	0.702521	0.2	0.051	4.44711e-14		S100a11	6.93123e-09	0.46975	0.921	0.688	1.41809e-07																							Ctsa
Ctgf	3.87732e-52	0.777057	0.784	0.709	5.84905e-51		Col11a1	0	0.983599	0.213	0	0		Jund	7.79763e-15	0.695683	0.77	0.563	2.54693e-13		Selp	1.06706e-10	0.464833	0.452	0.185	3.18017e-09																							Ecm1
C1ra	1.75411e-229	0.774794	0.239	0.028	8.72394e-228		Xylt1	0	0.975261	0.415	0.015	0		Casp4	1.81005e-18	0.692873	0.163	0.031	7.20798e-17		Ptpn1	8.1353e-15	0.461738	0.254	0.053	4.2181e-13																							Il18bp
Phlda3	2.40914e-113	0.772653	0.383	0.122	6.78611e-112		Rcan1	2.09165e-123	0.974536	0.423	0.077	4.37702e-122		Ppp1r15a	1.50958e-13	0.691424	0.474	0.227	4.31804e-12		Nupr1	2.87881e-09	0.461405	0.841	0.503	6.40959e-08																							Cebpa
Ackr3	0	0.769642	0.209	0.008	0		Tnfaip2	0	0.958985	0.355	0.005	0		Litaf	1.57421e-18	0.687168	0.244	0.064	6.35586e-17		Htra1	3.22557e-08	0.453615	0.746	0.494	5.66484e-07																							Lamp1
Slc7a2	1.68907e-184	0.76088	0.248	0.038	6.47746e-183		Tgfb1	1.02005e-252	0.957923	0.56	0.069	3.61097e-251		Tob2	3.72546e-08	0.68608	0.296	0.143	6.85438e-07		Hmg20b	1.31531e-10	0.45297	0.27	0.08	3.77156e-09																							Atp6v0e
Lamp2	1.87897e-81	0.760758	0.537	0.265	4.06855e-80		Ugdh	4.62499e-137	0.948419	0.466	0.082	1.02864e-135		Nrip2	2.9144e-105	0.683338	0.148	0.005	8.47215e-103		Upp1	2.51415e-16	0.451629	0.198	0.029	1.6407e-14																							Gstm1
Ltbp3	1.64474e-70	0.754328	0.414	0.183	3.07953e-69		Klf4	3.11881e-119	0.947747	0.594	0.145	6.43141e-118		Ints6	8.66805e-10	0.683029	0.222	0.082	1.90894e-08		Ece1	3.26076e-10	0.448262	0.73	0.397	8.8157e-09																							Nceh1
Smoc1	3.79234e-69	0.754213	0.47	0.23	6.89773e-68		Lif	0	0.940407	0.136	0	0		Mcl1	1.92877e-12	0.670207	0.407	0.196	5.14398e-11		Gadd45a	1.28279e-10	0.44713	0.206	0.05	3.70639e-09																							Grn
Ctsl	2.33647e-75	0.753229	0.543	0.298	4.64812e-74		Fosb	2.01987e-80	0.935044	0.693	0.262	3.26252e-79		2900026A02Rik	1.19149e-10	0.668029	0.304	0.13	2.74895e-09		Tmem173	4.64357e-10	0.444636	0.198	0.049	1.20383e-08																							Blvrb
Neat1	8.78064e-43	0.751009	0.401	0.212	1.12697e-41		Cst6	0	0.927768	0.352	0.008	0		Spry2	2.15312e-07	0.659698	0.2	0.081	3.74797e-06		Phlda3	1.14053e-10	0.440131	0.683	0.361	3.34643e-09																							Bhlhe41
Ace	2.21335e-45	0.741207	0.269	0.116	2.98521e-44		Col8a1	9.08117e-200	0.927686	0.29	0.023	2.57179e-198		Sdc4	1.35062e-07	0.652729	0.519	0.369	2.37954e-06		Tubb5	1.6016e-09	0.439861	0.77	0.461	3.76525e-08																							Pgam1
Gas6	1.65724e-37	0.731216	0.494	0.326	1.99057e-36		Gpx3	0	0.921202	0.153	0.003	0		Mylk	4.96229e-15	0.645252	0.904	0.769	1.65809e-13		Glycam1	1.51125e-29	0.439006	0.143	0.001	3.81338e-27																							Cyba
Fbln5	3.8322e-46	0.730221	0.62	0.473	5.23515e-45		Capg	3.86833e-237	0.91929	0.514	0.062	1.29391e-235		Rassf1	9.83084e-13	0.640568	0.222	0.07	2.69606e-11		Ctsd	4.59208e-05	0.438549	0.667	0.456	0.000521953																							Fth1
Gda	0	0.729832	0.185	0.002	0		Tubb2a	6.38129e-114	0.919256	0.5	0.111	1.27266e-112		Jun	2.3987e-07	0.639471	0.563	0.393	4.1506e-06		Uhrf2	3.17585e-12	0.438108	0.302	0.086	1.25215e-10																							Rnf7
Npc2	2.21235e-77	0.722953	0.476	0.229	4.63284e-76		Enpp2	7.32004e-175	0.918314	0.361	0.041	1.83997e-173		Ndrg1	5.28529e-08	0.639056	0.252	0.113	9.60271e-07		Cmtm3	1.25292e-16	0.433966	0.183	0.023	8.78201e-15																							Mtss1
Slco2a1	0	0.719135	0.193	0.005	0		Slc7a2	8.58688e-222	0.903202	0.401	0.04	2.66256e-220		Lmna	5.46203e-08	0.635427	0.622	0.48	9.86218e-07		Vasp	4.70526e-15	0.429544	0.333	0.085	2.58107e-13																							C1qa
Tnc	3.5519e-89	0.717984	0.281	0.082	8.07549e-88		Anxa1	2.71105e-60	0.88639	0.764	0.375	3.52188e-59		Nfkbiz	1.09918e-11	0.634598	0.363	0.159	2.80291e-10		Leprot	2.7581e-13	0.425795	0.452	0.156	1.19993e-11																							Bnip3l
Cst3	1.33752e-77	0.710313	0.929	0.92	2.81942e-76		Lbp	0	0.884308	0.239	0.002	0		Bmp2	1.4763e-22	0.634299	0.222	0.046	7.2739e-21		4921524J17Rik	1.48912e-07	0.422941	0.27	0.1	2.33872e-06																							S100a1
Sdc3	4.1767e-251	0.708858	0.204	0.018	2.37401e-249		Thbs1	1.95612e-103	0.882407	0.338	0.056	3.72627e-102		Prss23	6.47603e-14	0.633329	0.607	0.347	1.94081e-12		Cthrc1	6.12231e-12	0.418094	0.238	0.056	2.2498e-10																							Zmynd15
Lmo4	2.45409e-77	0.706691	0.424	0.178	5.10547e-76		Smoc2	0	0.859029	0.301	0.007	0		Ier3	6.0275e-08	0.632457	0.415	0.24	1.0816e-06		Rtn4	1.90858e-09	0.41761	0.69	0.369	4.4319e-08																							Fbxo32
Igfbp4	7.53825e-89	0.70254	0.324	0.104	1.70172e-87		Egr3	3.55964e-186	0.858694	0.349	0.036	9.51028e-185		Id3	1.14578e-11	0.626382	0.793	0.654	2.89633e-10		Ctsb	7.66656e-11	0.41707	0.77	0.422	2.34016e-09																							Actn1
Plvap	6.20547e-118	0.700243	0.273	0.064	1.81211e-116		Kdm6b	1.20953e-94	0.857563	0.44	0.098	2.12317e-93		Id1	7.82151e-09	0.625925	0.356	0.185	1.59001e-07		Eef1e1	3.43705e-14	0.415188	0.27	0.062	1.73456e-12																							Dstn
Lrg1	5.96367e-216	0.698523	0.157	0.012	2.71177e-214		Mxra8	8.32516e-80	0.850922	0.685	0.252	1.33959e-78		Btg2	7.41988e-14	0.619591	0.593	0.322	2.20098e-12		Mcam	8.65514e-12	0.412127	0.325	0.1	3.09054e-10																							Ttyh2
Lgmn	5.54982e-82	0.695077	0.469	0.209	1.20994e-80		Lrp1	4.47228e-94	0.841742	0.741	0.255	7.78616e-93		Btg1	3.4388e-10	0.61897	0.607	0.416	7.68968e-09		Comt	1.11486e-09	0.410945	0.397	0.158	2.68774e-08																							Cd36
Gm26771	2.3502e-240	0.693782	0.152	0.01	1.22634e-238		Tnc	3.42553e-104	0.836228	0.426	0.085	6.58446e-103		Tuba1c	7.6977e-09	0.618013	0.252	0.108	1.57586e-07		Frmd5	1.92764e-10	0.410682	0.135	0.022	5.44486e-09																							Myo1e
Nme1	7.12875e-76	0.678924	0.444	0.197	1.44527e-74		Sdc3	0	0.830531	0.372	0.02	0		Map2k3	4.9122e-07	0.61749	0.244	0.117	8.06766e-06		Sdf2l1	4.94965e-12	0.409978	0.294	0.082	1.83671e-10																							Slc6a8
Ppp1r14b	2.9799e-101	0.675924	0.283	0.077	7.58803e-100		Serpinh1	7.44881e-74	0.829041	0.946	0.672	1.11811e-72		Serpine1	2.09269e-08	0.61728	0.437	0.254	3.9248e-07		Ugcg	1.54816e-15	0.408038	0.246	0.047	9.01508e-14																							Slc37a2
Ldha	1.98282e-57	0.675618	0.556	0.353	3.13996e-56		Trps1	4.55308e-215	0.819605	0.491	0.061	1.38154e-213		Gm13889	2.90841e-07	0.616212	0.526	0.374	4.9443e-06		Clu	3.4567e-09	0.407933	0.944	0.95	7.56279e-08																							Speg
Sod3	3.3611e-89	0.671533	0.854	0.696	7.75245e-88		Tmem176b	2.25736e-251	0.818952	0.5	0.055	7.86005e-250		Egr1	4.25936e-12	0.615791	0.667	0.413	1.11549e-10		Tmem51	5.7623e-14	0.405891	0.19	0.032	2.7962e-12																							Tpm1
Ephx1	1.74227e-69	0.663286	0.232	0.07	3.20558e-68		Metrnl	2.5506e-291	0.807278	0.429	0.035	9.94031e-290		Naf1	2.75823e-11	0.612792	0.207	0.067	6.57228e-10		Klhl6	1.43875e-08	0.402632	0.23	0.072	2.80704e-07																							Tspan4
Dbi	6.33942e-65	0.662427	0.725	0.547	1.08486e-63		C4b	2.74324e-152	0.804396	0.239	0.021	6.26521e-151		Birc2	9.06522e-14	0.608652	0.207	0.059	2.66188e-12		Anpep	1.22926e-06	0.401972	0.135	0.036	1.66169e-05																							Atp6v1g1
Rarres1	2.18188e-166	0.660895	0.219	0.032	7.89194e-165		Sdc1	0	0.799549	0.418	0.031	0		Rasgrp2	1.1426e-08	0.604126	0.348	0.178	2.29071e-07		Eng	3.29124e-09	0.401227	0.595	0.287	7.24263e-08																							Bola2
Ngf	0	0.660334	0.145	0.003	0		Tsc22d1	1.5326e-63	0.796941	0.812	0.408	2.06682e-62		Ccnl1	2.90063e-07	0.602361	0.378	0.222	4.9443e-06		Bmp1	2.80044e-12	0.401129	0.159	0.026	1.11575e-10																							Smpdl3a
C1s1	1.97427e-136	0.655018	0.227	0.041	6.41233e-135		Tmem176a	0	0.792478	0.432	0.028	0		Slc6a17	2.27448e-55	0.600709	0.148	0.01	2.44886e-53		Oaf	1.92881e-19	0.400702	0.214	0.027	1.82514e-17																							Atp6v1b2
Ctsh	2.25336e-70	0.653025	0.484	0.234	4.19442e-69		Serpine1	1.37221e-54	0.791382	0.619	0.249	1.66073e-53		Tesc	3.66205e-16	0.595233	0.207	0.052	1.34754e-14		Colgalt1	7.57076e-11	0.398149	0.27	0.077	2.3297e-09																							Itgb5
Cd63	3.12402e-96	0.652402	0.819	0.726	7.59066e-95		Prelp	7.88762e-59	0.784988	0.744	0.359	1.00319e-57		Mtss1l	1.38085e-08	0.591879	0.148	0.047	2.73069e-07		Pde1a	8.41356e-28	0.397706	0.151	0.003	1.59227e-25																							Gdf15
Serpine2	3.72823e-73	0.645467	0.833	0.762	7.28035e-72		Slc29a1	2.04308e-96	0.784713	0.668	0.208	3.69319e-95		Dlc1	6.3002e-09	0.586509	0.274	0.118	1.3176e-07		Pdlim4	9.1284e-11	0.39614	0.357	0.12	2.74214e-09																							Apbb2
Runx1	3.00762e-182	0.643268	0.179	0.02	1.13967e-180		Ccdc80	1.54702e-71	0.783457	0.588	0.199	2.25059e-70		Mafk	2.33161e-10	0.584871	0.289	0.121	5.25427e-09		Tspan8	5.81713e-17	0.394129	0.151	0.014	4.31722e-15																							Gde1
Rnase4	2.76811e-87	0.640916	0.301	0.093	6.20485e-86		Trpv4	0	0.774496	0.301	0.001	0		Uba2	0.000139758	0.580979	0.319	0.203	0.0016858		Prdx6	7.37209e-11	0.39391	0.397	0.146	2.28716e-09																							Glmp
Tgfb1	2.08877e-108	0.637861	0.273	0.068	5.63436e-107		Dhx58os	0	0.774019	0.261	0.008	0		Cystm1	1.44902e-05	0.580565	0.304	0.184	0.000202514		F11r	2.36678e-10	0.393711	0.683	0.327	6.58695e-09																							Il7r
Cdo1	1.38543e-42	0.635369	0.365	0.187	1.77101e-41		Cp	0	0.772903	0.352	0.022	0		Trp53inp2	1.27749e-08	0.578764	0.274	0.12	2.54361e-07		Mtmr11	7.27769e-14	0.393349	0.214	0.04	3.40075e-12																							Ms4a6d
Cebpd	1.38967e-53	0.633302	0.367	0.17	2.12659e-52		Ninj1	7.36911e-94	0.770606	0.605	0.177	1.27771e-92		Cdc42ep4	1.40919e-15	0.569177	0.17	0.039	5.05741e-14		Srm	7.01377e-13	0.391832	0.238	0.053	2.91727e-11																							Soat1
Chpf	4.52917e-92	0.632241	0.324	0.102	1.06003e-90		Tsc22d3	3.69129e-184	0.770349	0.412	0.05	9.73951e-183		Mrps6	9.15938e-15	0.562413	0.333	0.121	2.95848e-13		Ecscr	1.46932e-07	0.391575	0.825	0.574	2.31725e-06																							Rabac1
Fbn1	1.87708e-61	0.623443	0.352	0.146	3.11184e-60		Tgfbi	0	0.770058	0.278	0.004	0		Zfp131	2.55883e-06	0.559121	0.178	0.074	3.87422e-05		Ifngr1	3.14066e-10	0.389458	0.571	0.264	8.55209e-09																							Tpp1
Cst6	2.87901e-238	0.621619	0.14	0.008	1.47805e-236		Col12a1	3.34605e-299	0.75992	0.253	0.011	1.34095e-297		Rbm38	6.45644e-13	0.55901	0.148	0.035	1.8047e-11		Rai14	2.46012e-16	0.389277	0.286	0.06	1.63361e-14																							Plin2
Ly6e	0	0.621354	0.189	0.006	0		Pdgfrl	0	0.745232	0.318	0.013	0		Ftl1	8.72577e-13	0.557759	0.793	0.637	2.41579e-11		Tmem167	4.56312e-10	0.386245	0.429	0.173	1.19867e-08																							Mpc1
Sparc	1.19976e-84	0.619893	0.857	0.75	2.63368e-83		Uap1	9.35329e-115	0.745115	0.463	0.091	1.89204e-113		Foxs1	1.72951e-11	0.557297	0.215	0.07	4.22496e-10		Gapdh	8.71292e-09	0.383334	0.635	0.328	1.76355e-07																							Pcp4l1
Plec	2.40486e-46	0.613614	0.268	0.11	3.31372e-45		Fap	0	0.741515	0.276	0.004	0		Abhd2	2.76444e-05	0.556324	0.23	0.118	0.000370334		Mmp14	4.91873e-15	0.382478	0.183	0.027	2.65963e-13																							Ahnak2
Manf	5.51874e-45	0.606785	0.507	0.298	7.41187e-44		Nt5e	0	0.740959	0.276	0.001	0		Cox4i2	3.00159e-11	0.547181	0.163	0.045	7.09399e-10		Rplp0	2.1934e-11	0.381497	0.952	0.772	7.21915e-10																							Il10rb
Adamts2	7.62206e-67	0.601167	0.238	0.075	1.34039e-65		Lmo4	3.65825e-96	0.740539	0.628	0.18	6.52951e-95		Olfml2a	1.8315e-32	0.546173	0.185	0.025	1.21004e-30		Sema6a	6.77724e-12	0.380714	0.27	0.071	2.46652e-10																							Pgd
Dclk1	0	0.591441	0.17	0.007	0		Tlr2	0	0.728515	0.273	0.008	0		Malat1	3.83735e-17	0.540253	1	0.997	1.44873e-15		Ltbp3	1.54714e-07	0.38041	0.27	0.102	2.40985e-06																							Atp6v1a
Tspo	4.0188e-75	0.591436	0.784	0.624	7.94525e-74		Emilin1	2.73025e-101	0.726364	0.571	0.146	5.15471e-100		Dot1l	6.44835e-20	0.538133	0.126	0.019	2.8402e-18		Dbn1	6.134e-21	0.377241	0.143	0.007	7.03552e-19																							Tmem106a
Ifitm2	3.24377e-76	0.582979	0.814	0.705	6.66124e-75		Enpp1	3.63838e-225	0.724586	0.372	0.034	1.14488e-223		Hspa1a	0.00439402	0.532412	0.4	0.326	0.0408096		Dclk1	7.15762e-23	0.376085	0.127	0.003	9.67556e-21																							Cyb5r3
S100a11	1.54025e-64	0.579802	0.821	0.699	2.62171e-63		Pltp	0	0.71027	0.341	0.018	0		Wsb1	1.06655e-06	0.530443	0.311	0.167	1.66692e-05		Rpsa	9.1134e-08	0.372605	0.841	0.563	1.47411e-06																							Slc48a1
Sox9	8.48509e-121	0.576847	0.197	0.035	2.52411e-119		Nos2	0	0.703164	0.199	0.002	0		Tnfrsf12a	4.80082e-06	0.530373	0.489	0.356	7.08426e-05		Picalm	1.07443e-09	0.370378	0.429	0.173	2.62369e-08																							Lyz2
Cd34	0	0.576316	0.162	0.007	0		Itga5	2.02817e-31	0.700127	0.395	0.159	1.87297e-30		Egr3	1.37567e-11	0.530294	0.156	0.041	3.44748e-10		Tpm3	4.12324e-09	0.36426	0.627	0.332	8.8172e-08																							Pkib
Plpp3	6.23647e-34	0.570731	0.357	0.194	7.08953e-33		Dnajb1	3.72164e-45	0.695455	0.5	0.192	4.03304e-44		H2-Q4	4.26444e-24	0.528306	0.111	0.012	2.25395e-22		Ufm1	2.93578e-08	0.363633	0.222	0.068	5.34814e-07																							Slc11a1
Efemp1	0	0.56957	0.14	0.003	0		Srpx2	8.52413e-295	0.69346	0.361	0.024	3.35282e-293		Slc22a3	1.32633e-21	0.526954	0.104	0.012	6.21877e-20		Sec61b	7.56136e-10	0.362486	0.698	0.345	1.87057e-08																							Emp1
Pkd1	6.08925e-36	0.557181	0.353	0.186	7.07376e-35		Ier5	2.47164e-66	0.689877	0.483	0.146	3.42004e-65		Xirp1	7.77067e-07	0.525937	0.126	0.042	1.22768e-05		Ccdc34	1.02578e-11	0.36248	0.198	0.041	3.59499e-10																							Dusp3
Cd47	7.41115e-46	0.556735	0.444	0.243	1.00811e-44		Npc2	1.40348e-81	0.689765	0.685	0.231	2.30192e-80		Lrrc8a	0.000156054	0.523837	0.326	0.206	0.00186686		Ap2b1	4.19263e-09	0.362447	0.246	0.074	8.91524e-08																							Rgcc
Tspan4	5.41288e-68	0.556632	0.284	0.098	9.62525e-67		Nbl1	1.67242e-90	0.689135	0.557	0.15	2.8763e-89		Map3k20	6.79196e-08	0.521315	0.533	0.361	1.2113e-06		Tmed9	1.08506e-10	0.361868	0.77	0.399	3.20854e-09																							Lrpap1
Shisa5	2.01006e-61	0.556276	0.343	0.14	3.31504e-60		Col14a1	4.01121e-109	0.687485	0.338	0.054	7.88872e-108		Arih1	1.54964e-08	0.517626	0.244	0.103	3.02336e-07		Sdc1	7.22929e-10	0.361632	0.325	0.114	1.80019e-08																							Rgs1
Atox1	1.1199e-52	0.554081	0.659	0.455	1.69744e-51		Nfkbiz	1.3178e-84	0.687164	0.545	0.153	2.20394e-83		Hbegf	1.13459e-05	0.517134	0.267	0.144	0.00016089		Selenof	5.09162e-10	0.360371	0.722	0.363	1.31101e-08																							Daglb
Gja1	1.68009e-39	0.548049	0.423	0.237	2.07276e-38		Kdelr2	1.182e-65	0.685389	0.642	0.23	1.61972e-64		Rela	6.94992e-07	0.515964	0.2	0.086	1.11008e-05		Slco3a1	1.61886e-11	0.359909	0.198	0.043	5.52015e-10																							Hebp1
S100b	2.80607e-216	0.546791	0.153	0.011	1.29445e-214		Hspa1a	2.50211e-06	0.684788	0.429	0.324	1.96469e-05		Arhgap29	5.14788e-13	0.515118	0.185	0.05	1.4529e-11		Cnn2	6.33669e-08	0.359132	0.183	0.052	1.05195e-06																							Ywhah
Clic1	7.47875e-47	0.54558	0.543	0.326	1.04867e-45		Dab2	0	0.683954	0.355	0.02	0		Mapre2	2.17049e-09	0.514968	0.185	0.063	4.70867e-08		Ncl	3.00302e-10	0.358096	0.524	0.222	8.29665e-09																							Abhd12
Ninj1	2.77884e-46	0.545251	0.362	0.177	3.81251e-45		Fam180a	0	0.680102	0.162	0.001	0		Plekhg2	0.000158075	0.513448	0.111	0.045	0.00188329		Ets1	3.89008e-08	0.353384	0.238	0.078	6.72327e-07																							Lgals1
Col5a1	1.46117e-46	0.544559	0.28	0.117	2.03097e-45		Ier2	2.0707e-40	0.676169	0.631	0.291	2.1196e-39		Nras	2.79155e-06	0.510222	0.133	0.048	4.20468e-05		Trp53rka	2.2262e-08	0.353061	0.119	0.022	4.17138e-07																							Sptssa
Rcn1	8.08633e-77	0.542836	0.224	0.061	1.67135e-75		Cgref1	3.28927e-283	0.672687	0.324	0.02	1.23653e-281		Skil	6.10992e-11	0.509135	0.393	0.186	1.43238e-09		H2afj	5.94134e-14	0.352269	0.484	0.166	2.84658e-12																							Prr13
Uqcc2	4.47254e-48	0.54237	0.565	0.361	6.44167e-47		Islr	6.48647e-67	0.669719	0.574	0.194	9.06399e-66		Plpp3	3.18148e-06	0.508974	0.341	0.2	4.74285e-05		Psmb4	2.61002e-08	0.352128	0.476	0.213	4.84262e-07																							Degs1
Dkk3	1.13772e-28	0.542071	0.45	0.298	1.14238e-27		Cilp2	0	0.667015	0.205	0.004	0		Ddx3y	1.98343e-06	0.503457	0.378	0.228	3.03734e-05		Gm5617	2.25293e-10	0.351902	0.135	0.022	6.31655e-09																							Uqcc3
Serping1	1.08262e-44	0.54097	0.334	0.159	1.43583e-43		Mfge8	9.26185e-15	0.66379	0.864	0.68	7.38168e-14		Smad7	0.000138705	0.503444	0.148	0.069	0.00168007		P3h3	2.29912e-07	0.351754	0.286	0.113	3.45324e-06																							Mfsd12
Kdelr2	4.79255e-42	0.539785	0.425	0.229	6.10187e-41		Arpc1b	6.74543e-66	0.663661	0.861	0.471	9.27333e-65		Ier5	4.11654e-06	0.499943	0.281	0.15	6.10551e-05		Tmem98	5.39293e-09	0.350537	0.206	0.056	1.12775e-07																							Ptms
Marcks	8.98862e-228	0.538592	0.138	0.008	4.40166e-226		Col16a1	0	0.659674	0.293	0.012	0		Tnfaip3	2.27266e-15	0.498646	0.119	0.021	8.05684e-14		Snrpe	2.20505e-07	0.350148	0.508	0.247	3.32514e-06																							Pltp
Ahnak2	1.03017e-53	0.538262	0.36	0.161	1.58408e-52		Tcf4	9.44288e-120	0.657191	0.52	0.107	1.95675e-118		Hotairm1	4.29829e-07	0.498014	0.304	0.153	7.14007e-06		Mrpl20	8.22889e-10	0.349348	0.437	0.174	2.02249e-08																							Lgmn
Pld3	9.17312e-137	0.535366	0.265	0.054	3.01011e-135		Dap	3.65796e-72	0.649731	0.676	0.25	5.39549e-71		Ets2	8.33657e-06	0.497431	0.178	0.079	0.000120569		Ltbp2	1.38647e-19	0.34854	0.111	0.003	1.34558e-17																							Trappc2l
Raph1	2.30038e-69	0.534803	0.212	0.059	4.20811e-68		Ivns1abp	2.09941e-193	0.644807	0.366	0.038	5.75373e-192		1500009L16Rik	6.84653e-09	0.490956	0.237	0.096	1.42163e-07		Txndc5	2.22431e-08	0.348508	0.397	0.168	4.17138e-07																							Dnase1l1
Fth1	3.87207e-74	0.533636	0.993	0.982	7.6079e-73		Ppp3ca	2.52398e-107	0.643669	0.412	0.078	4.89583e-106		Dusp5	4.03127e-09	0.487502	0.111	0.028	8.61683e-08		Nme1	8.23547e-07	0.348293	0.349	0.153	1.1418e-05																							Calm3
Col15a1	1.27731e-34	0.533597	0.353	0.19	1.46776e-33		Fibin	2.04493e-36	0.643478	0.511	0.221	1.98784e-35		Itpk1	4.17938e-10	0.487253	0.17	0.053	9.27439e-09		Ndufaf4	2.42021e-09	0.348079	0.183	0.045	5.51837e-08																							Uap1l1
Ddit4l	8.89087e-196	0.528131	0.149	0.012	3.62816e-194		Ppib	3.55639e-64	0.642945	0.81	0.394	4.85773e-63		Bhlhe40	1.07563e-10	0.484784	0.2	0.065	2.50148e-09		Mfng	1.6956e-07	0.347507	0.262	0.097	2.58784e-06																							Smim14
Hspg2	9.44799e-23	0.526547	0.515	0.369	8.51925e-22		Mdfi	0	0.641255	0.224	0.002	0		Itpr1	3.73743e-05	0.480733	0.385	0.259	0.00049385		Psmc5	4.76758e-08	0.347271	0.31	0.118	8.09206e-07																							Tmem256
Htra3	1.77461e-33	0.522593	0.375	0.21	2.00304e-32		Ctsk	6.43749e-288	0.640872	0.293	0.016	2.46364e-286		Maf	7.16939e-09	0.48026	0.2	0.073	1.47811e-07		Rrp15	3.65466e-06	0.346878	0.119	0.031	4.59565e-05																							Txn1
Vmp1	5.55035e-55	0.518695	0.237	0.082	8.61793e-54		Ank	6.99641e-108	0.638637	0.42	0.08	1.36962e-106		Tbx2	1.4014e-31	0.479437	0.119	0.011	9.05301e-30		Eif4ebp1	2.06826e-11	0.346713	0.349	0.113	6.86698e-10																							Atp6ap1
Fkbp11	5.21308e-128	0.515515	0.164	0.023	1.62679e-126		Timp3	3.9207e-21	0.637499	0.838	0.636	3.24662e-20		Gdf15	1.08738e-12	0.479262	0.133	0.029	2.95422e-11		Gngt2	4.52523e-08	0.345848	0.333	0.129	7.75167e-07																							Psmb5
Ctsz	6.66805e-57	0.514141	0.4	0.183	1.05071e-55		Vmp1	1.67693e-73	0.636119	0.366	0.083	2.49951e-72		Tmed5	8.07861e-05	0.478562	0.163	0.077	0.00100361		Sept4	6.57137e-08	0.345769	0.167	0.044	1.08614e-06																							Arl11
Emilin1	6.60737e-37	0.513527	0.305	0.146	7.81831e-36		Omd	4.74544e-47	0.635172	0.165	0.029	5.3049e-46		Bcl3	7.45295e-31	0.477328	0.111	0.01	4.70994e-29		Txndc15	8.67553e-14	0.344061	0.381	0.113	3.95625e-12																							Tmem65
Osmr	1.07079e-78	0.513526	0.191	0.046	2.28747e-77		Tgif1	8.08447e-161	0.632905	0.312	0.033	1.89739e-159		Sde2	1.09333e-06	0.476178	0.185	0.076	1.69963e-05		Ube2i	1.10151e-09	0.343601	0.421	0.167	2.67257e-08																							Sdf2l1
Arf5	1.19929e-48	0.511493	0.465	0.25	1.73515e-47		Ldha	1.42555e-55	0.631724	0.741	0.355	1.75529e-54		Higd1b	1.26171e-142	0.475146	0.119	0.002	4.58473e-140		Pdgfa	3.57228e-09	0.342971	0.413	0.17	7.72633e-08																							AI413582
Eln	2.35153e-06	0.509145	0.53	0.682	1.59593e-05		Abi3bp	1.69647e-62	0.631406	0.5	0.156	2.27337e-61		Eif1	2.06066e-19	0.474333	0.933	0.871	8.80931e-18		Poldip2	9.03837e-09	0.342097	0.175	0.044	1.81969e-07																							Ndufb4
Ttc9	0	0.508889	0.149	0.005	0		Inhba	7.89244e-08	0.630944	0.338	0.221	6.22024e-07		Dgkb	1.55368e-14	0.47408	0.193	0.049	4.9093e-13		Esam	1.98168e-05	0.341429	0.786	0.578	0.000230082																							Cdk18
Oaf	1.02086e-110	0.508544	0.178	0.031	2.82557e-109		Gas1	1.7506e-55	0.628317	0.361	0.099	2.14929e-54		Myo1e	0.000331978	0.47107	0.111	0.047	0.00379945		Pdgfb	1.03863e-06	0.341219	0.159	0.047	1.41921e-05																							Vim
H2-D1	2.98529e-31	0.508322	0.545	0.383	3.18865e-30		Col5a1	1.21534e-66	0.624964	0.438	0.118	1.68718e-65		Kcna5	1.29086e-63	0.466138	0.104	0.004	1.87627e-61		Tmem176a	1.35447e-09	0.336385	0.476	0.201	3.24473e-08																							1500011K16Rik
Sdf2l1	6.99851e-73	0.50678	0.247	0.074	1.35831e-71		Neat1	7.5941e-31	0.622998	0.494	0.215	6.95253e-30		Nsd3	4.65786e-07	0.462652	0.207	0.087	7.69341e-06		Serping1	1.29898e-13	0.335489	0.333	0.09	5.85315e-12																							Plp2
Eno1	9.20905e-44	0.506047	0.476	0.273	1.19156e-42		Edil3	0	0.622412	0.207	0.001	0		Tgfb3	5.53115e-07	0.46089	0.23	0.105	9.03317e-06		Map4k4	2.96354e-07	0.335471	0.254	0.092	4.34768e-06																							Glipr1
Bmp1	1.70408e-68	0.505994	0.217	0.062	3.06445e-67		Cd44	1.53776e-98	0.62234	0.378	0.071	2.8036e-97		Chchd10	0.00035895	0.457067	0.17	0.089	0.00406018		Pigx	2.40301e-07	0.335229	0.183	0.054	3.59501e-06																							Osbpl8
Ank	2.85485e-68	0.505584	0.251	0.079	5.10506e-67		Papss2	2.97892e-218	0.620034	0.247	0.015	9.16989e-217		Sfpq	0.000228691	0.453694	0.281	0.172	0.00265922		Mecom	8.40666e-07	0.334746	0.365	0.166	1.16128e-05																							Emc7
Col14a1	3.7408e-58	0.503629	0.185	0.054	5.9834e-57		Plod2	2.20419e-87	0.616429	0.526	0.138	3.73043e-86		Bcl9l	0.0018492	0.450271	0.141	0.075	0.0185366		Serpinf1	0.000387254	0.33418	0.19	0.088	0.00432376																							Vdac2
Pcolce2	1.19139e-57	0.503279	0.183	0.053	1.8961e-56		Bgn	5.43312e-48	0.614989	0.983	0.89	6.17109e-47		Limd1	1.40144e-11	0.45015	0.17	0.048	3.48203e-10		Ostc	3.07507e-10	0.334045	0.437	0.172	8.43417e-09																							Dpep2
Cd248	8.78494e-110	0.499775	0.15	0.023	2.41056e-108		Vkorc1	1.94201e-57	0.614624	0.685	0.291	2.44072e-56		C1s1	4.93603e-08	0.447341	0.148	0.048	9.02456e-07		Myct1	3.3352e-06	0.33357	0.563	0.324	4.23615e-05																							Htatip2
Sh3bgrl3	4.34099e-40	0.494849	0.483	0.289	5.41857e-39		Oaf	3.39803e-218	0.614548	0.355	0.032	1.03848e-216		Parm1	0.00110379	0.44202	0.133	0.066	0.0117106		Cs	1.53035e-07	0.331802	0.183	0.053	2.39354e-06																							Cops9
Ece1	1.71495e-75	0.494335	0.156	0.033	3.43314e-74		Eps8l2	1.5869e-258	0.608724	0.281	0.016	5.66485e-257		H3f3b	1.5609e-11	0.439207	0.926	0.793	3.84537e-10		Pdap1	1.77398e-05	0.331666	0.325	0.155	0.0002066																							Coro1c
Pkd2	1.32762e-61	0.493991	0.298	0.111	2.21247e-60		Timp2	8.14817e-41	0.608237	0.793	0.449	8.38097e-40		Ube2s	4.31661e-05	0.438349	0.378	0.245	0.000555238		Slc39a1	4.00184e-09	0.331372	0.389	0.155	8.60624e-08																							Kcnn4
Itm2c	9.39385e-39	0.493078	0.479	0.283	1.15446e-37		Gch1	0	0.607254	0.259	0.008	0		Zfp703	0.00093023	0.436822	0.141	0.071	0.00997852		Trim47	1.49184e-06	0.331151	0.643	0.367	1.99528e-05																							Atp6v0b
Ptprs	1.77261e-30	0.492068	0.343	0.187	1.85599e-29		Meltf	0	0.606624	0.241	0.001	0		Cebpd	0.000113632	0.436777	0.289	0.177	0.00140565		Vcp	1.37833e-08	0.330724	0.429	0.184	2.7031e-07																							Gltp
Dap	1.93952e-38	0.49154	0.432	0.25	2.36532e-37		Mmp14	1.2984e-110	0.605532	0.281	0.038	2.57738e-109		B4galt1	0.00033465	0.43537	0.126	0.056	0.00381501		Ptpre	2.96727e-08	0.330546	0.135	0.029	5.34814e-07																							Camk1
Cd302	4.23389e-44	0.490195	0.369	0.179	5.50061e-43		Nupr1	5.26801e-32	0.602095	0.949	0.827	4.89683e-31		Lims1	4.20101e-05	0.434107	0.23	0.123	0.000542771		Ebpl	1.28615e-06	0.330501	0.167	0.051	1.73242e-05																							Rab3il1
Scn1b	1.09357e-51	0.489928	0.256	0.097	1.63419e-50		Sfrp4	4.00751e-170	0.601334	0.156	0.008	9.78386e-169		Ugdh	0.000459743	0.433416	0.17	0.087	0.00510104		Plod1	9.97556e-09	0.330355	0.167	0.04	1.98724e-07																							Vma21
Fuca1	1.0056e-70	0.48762	0.322	0.116	1.89398e-69		Wif1	1.60956e-17	0.600748	0.244	0.102	1.29497e-16		Zbtb10	2.98318e-07	0.431221	0.126	0.04	5.04192e-06		St3gal4	6.41431e-11	0.330194	0.349	0.116	2.02318e-09																							Ppt2
Bhlhe40	3.13509e-60	0.484699	0.203	0.06	5.11743e-59		Zc3h12a	1.84922e-232	0.600587	0.239	0.013	5.99656e-231		Ech1	1.05576e-05	0.426326	0.4	0.261	0.000151187		Itga5	1.81293e-06	0.329721	0.286	0.12	2.34998e-05																							Pmp22
Hsp90b1	2.56309e-31	0.483599	0.626	0.475	2.74691e-30		Ndufa4l2	3.48682e-242	0.600555	0.153	0.005	1.19452e-240		Arid5a	6.57044e-06	0.425437	0.17	0.073	9.59813e-05		Ccser2	1.3867e-09	0.328977	0.429	0.172	3.30105e-08																							Ndufa1
Ctsd	1.76538e-36	0.482951	0.648	0.475	2.06588e-35		Ddit4l	5.03486e-203	0.59697	0.23	0.014	1.46494e-201		Tiparp	5.96195e-09	0.423106	0.178	0.06	1.2559e-07		Actb	0.000641206	0.327985	0.976	0.862	0.0070757																							Capns1
Fkbp10	2.68731e-56	0.480493	0.255	0.09	4.21364e-55		Gm17455	0	0.596964	0.281	0.007	0		Ythdc1	0.00337095	0.422714	0.207	0.13	0.0322233		Atg101	3.35721e-08	0.327734	0.302	0.112	5.85578e-07																							Emc4
Abca1	5.49827e-100	0.479464	0.184	0.035	1.37803e-98		Fkbp10	4.64928e-101	0.585925	0.443	0.091	8.70051e-100		Atpif1	1.88406e-05	0.421361	0.607	0.474	0.000259572		Mpc1	6.4801e-10	0.326801	0.389	0.149	1.63514e-08																							Lmna
Hif1a	5.60069e-29	0.47848	0.372	0.215	5.67739e-28		Cnpy2	6.76398e-70	0.583284	0.614	0.206	9.70723e-69		Nfil3	3.10271e-05	0.420717	0.178	0.082	0.000413742		Socs2	1.73605e-06	0.326027	0.325	0.142	2.26914e-05																							Ndrg1
Tulp4	8.11586e-48	0.475761	0.242	0.091	1.16364e-46		Arf5	3.83125e-67	0.578673	0.682	0.252	5.38912e-66		Tubb6	3.33108e-07	0.420046	0.23	0.102	5.56519e-06		Malat1	1.00763e-05	0.324111	0.984	0.976	0.000119183																							Anxa3
Cd109	3.57175e-65	0.47375	0.197	0.055	6.14534e-64		P3h3	1.89216e-79	0.576295	0.506	0.135	3.01045e-78		Prkar1a	1.98519e-06	0.417999	0.615	0.464	3.03734e-05		Gng11	6.7724e-07	0.322718	0.587	0.324	9.56475e-06																							Myof
Lxn	4.60091e-47	0.47358	0.33	0.148	6.50876e-46		Noct	5.1082e-182	0.572677	0.222	0.015	1.33948e-180		Adamts9	2.12758e-10	0.416373	0.104	0.022	4.83194e-09		Cyth2	1.61074e-07	0.322701	0.19	0.057	2.47831e-06																							Tex261
Fstl1	1.19501e-30	0.473562	0.688	0.568	1.25535e-29		Tspan3	1.15759e-60	0.572308	0.673	0.261	1.51773e-59		Tpm1	4.8066e-12	0.414089	0.911	0.793	1.24757e-10		Golt1b	3.28377e-07	0.322493	0.151	0.04	4.79887e-06																							Adipor1
Plxdc2	7.53578e-42	0.472532	0.31	0.142	9.55633e-41		Cd109	1.7003e-93	0.565768	0.324	0.056	2.93613e-92		Fgf1	0.000513606	0.409457	0.17	0.09	0.0056555		Arpc3	3.06729e-08	0.322026	0.667	0.38	5.47627e-07																							Brk1
Ctsk	5.27833e-136	0.470833	0.138	0.016	1.69706e-134		Fuca1	5.45748e-96	0.565113	0.503	0.118	9.65975e-95		Sqstm1	0.00292606	0.407718	0.333	0.242	0.0283536		Cx3cl1	1.57448e-07	0.321682	0.206	0.065	2.44237e-06																							Tmem50a
Grina	6.00671e-78	0.470721	0.262	0.078	1.27462e-76		Gpm6b	0	0.564521	0.193	0.004	0		Fam104a	0.000517977	0.406378	0.296	0.196	0.00568211		Cnpy2	5.26808e-10	0.321162	0.492	0.202	1.34728e-08																							Nes
P4hb	5.12755e-31	0.470486	0.492	0.313	5.42225e-30		Lrg1	3.70926e-149	0.563052	0.202	0.015	8.42617e-148		Ddx3x	7.37086e-07	0.404765	0.615	0.455	1.17088e-05		Pim1	1.6465e-07	0.320241	0.238	0.082	2.52308e-06																							Timm13
Mif	6.74656e-19	0.468216	0.507	0.393	5.62155e-18		Egr2	3.09683e-190	0.561422	0.267	0.021	8.37918e-189		Eif5	0.00224908	0.404617	0.437	0.348	0.0220881		Rtraf	5.77358e-07	0.320071	0.484	0.234	8.24642e-06																							Rtn4
Angptl4	9.58899e-104	0.464484	0.101	0.011	2.52246e-102		Dbi	3.90039e-34	0.559994	0.838	0.549	3.73172e-33		Map3k7cl	1.54103e-05	0.399903	0.296	0.163	0.000214344		Dkk2	5.0763e-06	0.31847	0.175	0.058	6.25857e-05																							Pebp1
Cyp1b1	9.56874e-50	0.464473	0.132	0.033	1.41006e-48		Col9a1	0	0.558809	0.116	0	0		Tgif1	5.81446e-07	0.39412	0.119	0.037	9.39035e-06		Ube2g1	7.28627e-12	0.317973	0.333	0.1	2.62653e-10																							Gclm
H13	2.30684e-44	0.464316	0.329	0.151	3.03417e-43		Rap2b	8.13373e-118	0.557132	0.213	0.021	1.66918e-116		Mknk2	5.321e-09	0.392614	0.148	0.045	1.12906e-07		Erp44	2.32674e-05	0.317455	0.27	0.122	0.000268497																							Cyb5a
Mcub	6.37514e-127	0.461608	0.135	0.016	1.9701e-125		Gadd45b	1.99049e-46	0.556568	0.628	0.269	2.19627e-45		Nup98	1.84535e-08	0.391604	0.141	0.043	3.50617e-07		Pdia6	2.62352e-07	0.316958	0.667	0.374	3.89124e-06																							Mgst1
Lpl	7.5122e-71	0.461341	0.127	0.024	1.42329e-69		Tmed3	1.31924e-48	0.555205	0.631	0.266	1.50649e-47		Ebf1	1.16471e-06	0.389589	0.496	0.324	1.80097e-05		Gimap6	3.72658e-05	0.315648	0.302	0.146	0.000424852																							Fcgr3
Scarf2	9.74994e-49	0.458941	0.192	0.063	1.41708e-47		Herpud1	1.01854e-77	0.554949	0.494	0.131	1.59072e-76		Ntrk2	1.00744e-13	0.38807	0.133	0.027	2.92862e-12		Galnt1	5.52868e-11	0.315449	0.254	0.068	1.75849e-09																							Rnh1
Abi3bp	4.69092e-20	0.458233	0.273	0.157	4.06845e-19		Cyp26b1	5.28671e-100	0.554717	0.193	0.02	9.76432e-99		Utrn	7.34991e-05	0.385771	0.363	0.23	0.000917004		Kdelr2	1.35934e-06	0.315447	0.421	0.204	1.82451e-05																							Ifi27
Pdia6	1.22059e-31	0.458053	0.406	0.235	1.32599e-30		Ly6c1	2.46349e-194	0.554661	0.23	0.015	6.79538e-193		Gadd45g	0.000131444	0.385688	0.593	0.479	0.00159878		Zfp521	6.00459e-10	0.31519	0.119	0.018	1.52533e-08																							0610012G03Rik
Sfrp4	2.25779e-230	0.453547	0.118	0.006	1.14072e-228		Sdk2	0	0.552522	0.261	0.004	0		Atp2b1	0.00131126	0.385673	0.207	0.123	0.0136137		Pebp1	1.94416e-08	0.313127	0.54	0.258	3.69781e-07																							Myl6
Tcf4	4.09278e-44	0.45159	0.263	0.107	5.33906e-43		Mt1	2.77196e-20	0.551117	0.852	0.69	2.26884e-19		Tubb4b	0.00214651	0.385407	0.319	0.222	0.0211522		Xbp1	1.01229e-08	0.313051	0.421	0.176	2.00603e-07																							Mlf2
Gm17455	2.40903e-292	0.4508	0.145	0.006	1.59749e-290		Ssr2	1.58356e-59	0.549286	0.562	0.194	2.0262e-58		Arrdc3	2.03981e-05	0.383304	0.2	0.094	0.000279575		Arpc1b	1.28153e-07	0.310843	0.81	0.538	2.04667e-06																							Tgm2
Calu	3.64518e-26	0.448907	0.43	0.271	3.49476e-25		Atp2b1	3.18827e-96	0.548207	0.506	0.117	5.73888e-95		Dnajb1	0.000376665	0.383016	0.304	0.197	0.00422766		Fkbp10	9.12511e-12	0.310424	0.198	0.041	3.2279e-10																							Ccnb1ip1
AI413582	4.74087e-59	0.446585	0.182	0.051	7.62131e-58		Bmp2	4.30265e-67	0.54695	0.241	0.044	6.03223e-66		Bag3	2.5078e-06	0.382068	0.259	0.129	3.81685e-05		Shisa4	4.24402e-12	0.310391	0.135	0.018	1.62259e-10																							Rex1bd
Bok	6.65488e-219	0.446464	0.136	0.009	3.11507e-217		Tmem167	1.56977e-67	0.544769	0.682	0.244	2.22279e-66		Cobll1	3.81966e-05	0.378708	0.178	0.084	0.000497926		Atpif1	2.31099e-08	0.310142	0.579	0.291	4.30891e-07																							Znhit1
Fbln1	6.98976e-290	0.446451	0.108	0.003	4.54049e-288		Ackr3	4.33997e-229	0.544424	0.23	0.012	1.38618e-227		Usmg5	1.318e-05	0.378252	0.667	0.536	0.000185094		Msn	6.77133e-07	0.309985	0.778	0.502	9.56475e-06																							Tgfbr1
Map4k4	1.0841e-29	0.444944	0.19	0.081	1.10954e-28		Atf4	1.04867e-55	0.54194	0.56	0.199	1.29498e-54		Mgll	0.00321973	0.375723	0.237	0.154	0.0308903		Steap3	1.95295e-09	0.309818	0.127	0.022	4.50727e-08																							1110008P14Rik
H2-T23	2.19619e-176	0.444903	0.156	0.015	8.22408e-175		Cd302	3.87634e-64	0.539568	0.554	0.18	5.27778e-63		Klhl21	0.000486463	0.374387	0.119	0.053	0.00537699		Gmppb	6.83518e-07	0.309627	0.103	0.021	9.61752e-06																							Dynlt3
AA467197	1.39803e-269	0.443908	0.111	0.004	8.24063e-268		Pkd2	9.85271e-90	0.534545	0.48	0.112	1.68767e-88		Sept8	0.0011133	0.373638	0.119	0.056	0.0117686		Aebp1	1.67655e-10	0.30845	0.397	0.145	4.77123e-09																							Ap1s1
Il6st	3.06705e-28	0.442827	0.235	0.112	3.06995e-27		Ifitm2	2.8239e-44	0.531736	0.938	0.706	3.01405e-43		Marveld1	2.52502e-05	0.372065	0.422	0.275	0.000343001		Ivns1abp	6.38115e-07	0.307682	0.175	0.053	9.07994e-06																							Igf2r
Aebp1	4.42057e-31	0.441906	0.786	0.675	4.69023e-30		Lpl	1.41224e-132	0.530133	0.244	0.025	3.0608e-131		Txnrd1	0.000794805	0.371916	0.126	0.06	0.00862126		Vamp7	7.11724e-10	0.30578	0.214	0.055	1.78402e-08																							Lamtor2
P3h3	2.11967e-38	0.441762	0.293	0.135	2.57516e-37		P3h4	3.80925e-73	0.529446	0.463	0.12	5.65793e-72		Amigo2	3.499e-08	0.37057	0.126	0.037	6.47872e-07		Vmp1	2.63185e-07	0.304655	0.214	0.071	3.89124e-06																							Myadm
Thbd	1.7467e-71	0.441345	0.139	0.028	3.34924e-70		Ass1	0	0.529026	0.244	0.007	0		Rbm4b	0.00149852	0.369934	0.141	0.073	0.0153929		Pigt	5.58798e-06	0.304562	0.214	0.081	6.82274e-05																							Anxa2
Sra1	3.38388e-44	0.440997	0.308	0.136	4.43247e-43		Gm42418	6.99962e-23	0.520215	0.565	0.298	5.888e-22		Hivep2	0.00012637	0.366933	0.133	0.058	0.00155004		Cxcl1	0.00243966	0.304435	0.405	0.247	0.0263831																							Selenow
Atp1b1	2.64757e-90	0.440911	0.145	0.025	6.15124e-89		Nucb2	2.71095e-154	0.517431	0.386	0.05	6.32752e-153		Clk1	4.33815e-05	0.366895	0.37	0.235	0.000555551		Vps36	7.71797e-06	0.303971	0.278	0.121	9.34054e-05																							Vsir
Tmem258	1.01508e-29	0.439719	0.566	0.382	1.04226e-28		Pth1r	5.38715e-55	0.515766	0.193	0.034	6.55719e-54		Mat2a	0.00371967	0.36631	0.304	0.216	0.0352217		Pgm5	3.56464e-05	0.303165	0.19	0.077	0.000407618																							Mien1
Cox4i2	8.52689e-76	0.439135	0.176	0.041	1.71779e-74		Chpf	2.10035e-74	0.507569	0.432	0.106	3.19796e-73		Gm26532	6.89944e-07	0.365283	0.156	0.057	1.1081e-05		Prnp	3.91892e-10	0.301484	0.246	0.068	1.03728e-08																							Cfl1
Tmem167	1.34246e-39	0.438053	0.442	0.243	1.66267e-38		Ly6e	0	0.507095	0.27	0.009	0		Pde1a	3.89519e-05	0.363928	0.119	0.045	0.000505506		Phip	7.82995e-07	0.299995	0.27	0.106	1.09359e-05																							Alcam
Plaur	5.54514e-54	0.437401	0.16	0.044	8.56805e-53		Atox1	2.17813e-46	0.504562	0.827	0.457	2.39708e-45		Tob1	0.00118661	0.36297	0.281	0.183	0.0124082		Aig1	4.59199e-10	0.299404	0.206	0.051	1.19867e-08																							Tspan17
Cd82	2.51095e-106	0.434711	0.178	0.032	6.71627e-105		Ell2	3.13034e-75	0.502042	0.307	0.06	4.80062e-74		Mprip	6.19848e-06	0.360351	0.304	0.169	9.1005e-05		Rtf2	1.56461e-06	0.297354	0.214	0.075	2.08522e-05																							Lamp2
Vat1	1.12178e-38	0.432913	0.265	0.116	1.37332e-37		Ppa1	5.48311e-81	0.500987	0.327	0.063	8.95856e-80		Kcne4	3.60865e-05	0.360248	0.111	0.041	0.000479012		Syt15	5.58194e-14	0.296773	0.183	0.029	2.74385e-12																							Hvcn1
Mmp14	3.3046e-85	0.431892	0.174	0.037	7.35563e-84		Ssr4	9.88969e-48	0.499707	0.724	0.345	1.11732e-46		Cdk6	4.83041e-05	0.359898	0.104	0.038	0.000608754		Myh9	5.12075e-08	0.296416	0.397	0.167	8.65269e-07																							Gpsm3
Atp1a1	3.78475e-29	0.430353	0.343	0.186	3.84884e-28		Plaur	3.28302e-60	0.497573	0.236	0.045	4.25191e-59		Zrsr2	0.00446972	0.359219	0.141	0.077	0.0413805		Creld2	5.1446e-08	0.296127	0.27	0.095	8.65436e-07																							Cpd
Gm12840	1.50483e-08	0.429293	0.192	0.128	1.03902e-07		Anxa4	2.76798e-70	0.494311	0.466	0.125	3.98589e-69		Atp5g3	0.00167859	0.357961	0.459	0.363	0.0170023		Foxo1	7.81358e-06	0.295733	0.302	0.133	9.4186e-05																							Cpeb4
Bax	1.02328e-31	0.429262	0.364	0.199	1.11544e-30		Litaf	2.49188e-122	0.492899	0.381	0.06	5.18898e-121		Mzt2	0.000889113	0.357856	0.104	0.045	0.00957278		Maged1	2.90632e-08	0.295501	0.31	0.116	5.34814e-07																							Spcs1
Tnxb	3.26417e-14	0.428789	0.2	0.117	2.42188e-13		Slc44a1	1.24889e-145	0.491574	0.304	0.034	2.80704e-144		Runx1	9.27858e-12	0.357718	0.119	0.025	2.38698e-10		Ube2k	5.59583e-07	0.294768	0.286	0.113	8.02282e-06																							Nrp1
Sdc4	6.29543e-23	0.428209	0.512	0.364	5.74165e-22		Itga10	4.00397e-231	0.490424	0.247	0.014	1.28855e-229		Slc5a3	8.20717e-06	0.356407	0.126	0.046	0.000119291		Cks1b	9.17306e-06	0.294364	0.135	0.04	0.000109182
Crip1	1.37643e-17	0.426865	0.914	0.897	1.10916e-16		Ifitm3	1.57032e-28	0.487857	0.699	0.402	1.40732e-27		Uqcr10	9.58105e-06	0.355204	0.748	0.653	0.000137882		B3gnt3	3.53958e-09	0.293752	0.23	0.067	7.69961e-08
Ctsb	8.21182e-29	0.425906	0.662	0.557	8.29785e-28		Klf10	3.61014e-96	0.486924	0.327	0.055	6.47084e-95		Eif4a1	0.000242423	0.353426	0.57	0.465	0.00280766		Slc12a2	2.56916e-09	0.292281	0.127	0.022	5.82292e-08
Enpp2	1.11415e-49	0.424732	0.152	0.042	1.63426e-48		Rcn1	3.65751e-84	0.486541	0.332	0.063	6.09298e-83		Esam	1.53535e-08	0.347106	0.148	0.046	3.01571e-07		Fam174b	7.72415e-06	0.292152	0.127	0.036	9.34054e-05
Calr	1.16221e-24	0.423563	0.618	0.495	1.09772e-23		Arc	1.33286e-59	0.486242	0.179	0.028	1.71058e-58		Ralgapa2	1.62794e-09	0.347053	0.126	0.033	3.55821e-08		Pdia3	3.18359e-08	0.29164	0.738	0.383	5.65722e-07
Fam129b	6.65918e-32	0.423421	0.233	0.104	7.30902e-31		Hand2	1.38195e-153	0.484433	0.293	0.03	3.20793e-152		Sox6	1.08796e-08	0.343226	0.104	0.026	2.19631e-07		Cd38	7.0436e-11	0.291272	0.167	0.032	2.20331e-09
Anxa5	2.20902e-32	0.421323	0.572	0.423	2.44993e-31		Rab11fip4	0	0.483771	0.193	0.001	0		Pla2g16	4.59153e-05	0.342188	0.133	0.055	0.00058542		Tgfbi	3.75366e-13	0.28999	0.119	0.012	1.59636e-11
Prnp	2.80579e-32	0.420931	0.256	0.119	3.10099e-31		Maged2	2.41028e-55	0.480441	0.366	0.099	2.95069e-54		Socs3	0.000203511	0.340511	0.281	0.17	0.00238551		Csnk2b	2.69247e-09	0.289911	0.381	0.142	6.03017e-08
Ly96	2.85534e-71	0.419011	0.186	0.047	5.44224e-70		Serpinf1	2.64569e-129	0.478145	0.145	0.009	5.70502e-128		Stom	0.00177439	0.339368	0.17	0.096	0.0178483		Sdhaf4	3.32932e-07	0.289515	0.254	0.092	4.83409e-06
Pdgfc	8.81441e-73	0.416672	0.207	0.055	1.70038e-71		Slc20a1	3.67905e-104	0.475947	0.213	0.024	7.03991e-103		Cox8a	1.06466e-05	0.338817	0.844	0.771	0.000151714		Tuba1c	0.00199331	0.288589	0.103	0.04	0.021618
Csf1	2.99031e-47	0.416584	0.121	0.03	4.26823e-46		Pdcd4	1.0184e-81	0.475772	0.298	0.053	1.6768e-80		Rbm15	0.00389358	0.336837	0.111	0.055	0.0367488		Cox19	3.99384e-06	0.288375	0.175	0.058	4.989e-05
F2r	1.9842e-34	0.413656	0.209	0.086	2.27184e-33		Vamp5	7.72021e-76	0.472342	0.338	0.07	1.19256e-74		Sertad1	2.04849e-05	0.333464	0.267	0.145	0.000279575		Rps2	4.26191e-06	0.28729	0.881	0.697	5.30636e-05
Tnfaip2	4.96103e-163	0.413653	0.103	0.007	1.77426e-161		Nrn1	1.1571e-282	0.470941	0.19	0.006	4.31171e-281		Zfand5	0.00338084	0.33338	0.319	0.227	0.0322233		Nfkbib	3.0109e-08	0.286482	0.206	0.06	5.40107e-07
Pqlc3	2.85582e-104	0.413285	0.164	0.028	7.57506e-103		Tiam2	7.42049e-173	0.470595	0.202	0.013	1.84341e-171		Phldb2	0.000763305	0.333236	0.237	0.145	0.00831059		Higd1a	2.76172e-11	0.285595	0.452	0.17	8.93427e-10
Ctsa	3.23077e-36	0.411636	0.333	0.166	3.76686e-35		Rplp0	1.24961e-34	0.470101	0.946	0.796	1.20371e-33		Slc4a3	0.000128298	0.332692	0.141	0.062	0.00156707		Txndc17	7.92748e-08	0.285184	0.603	0.305	1.28779e-06
Dnajb11	2.04548e-37	0.411286	0.235	0.098	2.44765e-36		Fgfr1	6.83975e-52	0.466883	0.568	0.204	8.13873e-51		Per1	2.51531e-07	0.330555	0.104	0.029	4.32663e-06		Cacybp	6.47667e-09	0.28507	0.341	0.125	1.33229e-07
Epdr1	9.18807e-42	0.409579	0.297	0.132	1.16054e-40		Shisa5	4.55895e-74	0.465198	0.517	0.142	6.91658e-73		Mllt6	0.000265065	0.33031	0.126	0.056	0.00304562		Tgfbr2	4.75296e-06	0.28502	0.238	0.095	5.87907e-05
Itpripl2	7.5047e-32	0.40941	0.254	0.119	8.20874e-31		Kazald1	9.22259e-52	0.464658	0.378	0.109	1.09435e-50		Dnaja1	0.00127206	0.329039	0.467	0.368	0.013254		Ldha	1.5864e-07	0.284771	0.635	0.334	2.45082e-06
Slc29a1	1.74994e-31	0.409371	0.375	0.209	1.88177e-30		Gm26532	1.4574e-77	0.460189	0.293	0.054	2.26778e-76		Ncs1	9.24257e-07	0.327576	0.148	0.053	1.45233e-05		Twf1	2.39589e-06	0.284666	0.151	0.045	3.07405e-05
Slc39a1	5.24348e-25	0.408928	0.385	0.232	4.98209e-24		Baiap2	1.99687e-164	0.458896	0.19	0.012	4.76557e-163		Vps37b	1.28759e-05	0.327045	0.126	0.047	0.000181701		Hspe1	4.63099e-08	0.284656	0.563	0.277	7.89563e-07
Mrc2	4.34492e-85	0.407802	0.16	0.032	9.60409e-84		Selenos	1.46687e-46	0.45544	0.69	0.304	1.62696e-45		Pcf11	4.83736e-05	0.324651	0.141	0.061	0.000608754		Lyl1	7.8895e-06	0.284447	0.302	0.137	9.47992e-05
Ssr2	3.6283e-28	0.40695	0.347	0.194	3.62034e-27		Vegfa	1.21676e-79	0.454631	0.199	0.026	1.9505e-78		Paip1	0.00412587	0.324016	0.163	0.093	0.0388152		Cox5a	4.90628e-07	0.284375	0.603	0.324	7.06094e-06
Ntn1	7.0537e-21	0.406757	0.348	0.217	6.21937e-20		Fxyd6	0	0.453277	0.17	0.003	0		Msi2	0.00423449	0.323801	0.2	0.121	0.0396254		Nelfb	1.29496e-07	0.284151	0.222	0.072	2.05942e-06
Ptgs2	6.36967e-33	0.404325	0.143	0.05	7.13896e-32		Fkbp7	8.62504e-47	0.452117	0.545	0.206	9.61658e-46		Phlda3	0.00206789	0.322804	0.215	0.132	0.0205294		Dtx3	1.45133e-05	0.284081	0.167	0.058	0.000169545
Slc44a2	1.79242e-18	0.403753	0.225	0.123	1.48189e-17		Loxl3	2.00914e-74	0.451911	0.304	0.059	3.07008e-73		Hif1a	0.00116797	0.322745	0.319	0.22	0.0122574		Cmc1	1.27402e-07	0.282782	0.175	0.049	2.04329e-06
Lman1	2.97117e-49	0.402833	0.263	0.102	4.33819e-48		Mdk	2.23481e-180	0.450674	0.188	0.01	5.78871e-179		Atp5k	0.000151078	0.319034	0.704	0.621	0.00181481		Tspan3	4.52607e-08	0.281397	0.325	0.124	7.75167e-07
Ppib	1.10598e-32	0.402196	0.566	0.394	1.23521e-31		Scin	0	0.450033	0.19	0.003	0		Frmd6	0.00430285	0.315205	0.141	0.077	0.0400909		Zwint	9.17296e-07	0.281173	0.246	0.094	1.25796e-05
Ptgfrn	1.28798e-50	0.399278	0.145	0.039	1.90681e-49		Fam19a5	7.5412e-213	0.449843	0.216	0.012	2.27199e-211		Gcnt2	0.00494873	0.313428	0.148	0.083	0.0456697		Ppil1	3.96832e-06	0.280969	0.111	0.028	4.97354e-05
Kazald1	3.87209e-28	0.399207	0.231	0.109	3.85152e-27		Prnp	2.08803e-62	0.448147	0.435	0.119	2.7893e-61		Fam81a	5.88269e-05	0.313142	0.119	0.047	0.000737111		Mettl9	1.69491e-06	0.280662	0.206	0.072	2.23527e-05
Tnfrsf1a	5.75714e-45	0.395952	0.216	0.078	7.69956e-44		Cd63	1.43959e-38	0.447214	0.932	0.726	1.43891e-37		Map1lc3a	0.000263202	0.312887	0.63	0.519	0.00303622		Psmd11	1.17835e-08	0.280068	0.341	0.126	2.32294e-07
Arhgdib	2.03316e-151	0.394167	0.125	0.011	6.95866e-150		Pdgfc	3.95635e-96	0.445261	0.332	0.057	7.03203e-95		Lama5	1.77324e-05	0.312698	0.156	0.066	0.000245466		Ctnnbip1	3.33342e-07	0.279744	0.206	0.068	4.83409e-06
Serpinb6a	8.09005e-23	0.394095	0.366	0.223	7.31552e-22		Tob1	3.43159e-51	0.445055	0.514	0.178	4.0269e-50		Gpx4	0.000390792	0.311733	0.711	0.603	0.00436936		Pabpc1	1.90369e-06	0.2794	0.492	0.252	2.4592e-05
Npdc1	3.41463e-29	0.393653	0.443	0.27	3.48358e-28		Crtap	1.51523e-51	0.44408	0.452	0.145	1.78301e-50		Calm2	1.59199e-08	0.311276	0.896	0.845	3.06485e-07		Ypel2	3.18748e-09	0.278861	0.167	0.038	7.05533e-08
Cgref1	9.17781e-103	0.393569	0.138	0.02	2.35589e-101		Ly6a	6.60826e-165	0.442248	0.27	0.024	1.58598e-163		Klf7	0.00112093	0.310166	0.244	0.153	0.0118063		Cib1	1.54271e-09	0.278505	0.27	0.083	3.64947e-08
Cbfb	8.1449e-45	0.39312	0.133	0.036	1.08474e-43		Hif1a	2.42852e-45	0.441818	0.565	0.215	2.65202e-44		Hnrnpu	0.00166336	0.309695	0.4	0.297	0.016907		Manf	9.53717e-08	0.278367	0.627	0.334	1.53609e-06
Pamr1	5.34355e-56	0.392513	0.168	0.046	8.3375e-55		Man1a	1.37718e-176	0.441153	0.199	0.012	3.4823e-175		Bace1	0.000454727	0.308519	0.119	0.053	0.00506472		Rnf25	5.38378e-06	0.277599	0.103	0.024	6.5947e-05
Col12a1	3.39305e-122	0.391624	0.111	0.011	1.03847e-120		Nfkb1	3.48703e-51	0.439352	0.247	0.054	4.08069e-50		Pole4	0.0026999	0.30671	0.296	0.199	0.0263376		Mapk8	9.61403e-05	0.277451	0.111	0.035	0.00108301
Arpc1b	1.41948e-32	0.391471	0.615	0.472	1.57979e-31		Ccnl1	2.87104e-42	0.439127	0.543	0.218	3.00398e-41		Wdfy1	2.55076e-05	0.305398	0.163	0.071	0.000344886		Pet100	2.60985e-09	0.274653	0.373	0.141	5.87994e-08
Pi15	1.0058e-09	0.38966	0.427	0.341	6.97489e-09		St3gal4	1.60336e-114	0.439099	0.239	0.027	3.22799e-113		BC005561	0.000363518	0.299593	0.119	0.052	0.00409592		Mprip	2.92765e-08	0.27455	0.246	0.08	5.34814e-07
Tcn2	1.07516e-69	0.38845	0.15	0.033	1.98966e-68		Cpne8	7.98813e-187	0.438406	0.205	0.012	2.1477e-185		Arhgef7	0.000122831	0.297266	0.126	0.053	0.001513		Asna1	1.93789e-08	0.274407	0.206	0.06	3.69781e-07
Sec61a1	3.53616e-32	0.38837	0.241	0.109	3.89467e-31		Gm15867	6.66181e-153	0.435356	0.233	0.019	1.5297e-151		Serping1	0.00131686	0.296987	0.259	0.165	0.0136232		Thoc7	1.71738e-06	0.273883	0.302	0.128	2.25704e-05
Ccdc80	2.48067e-23	0.38538	0.34	0.2	2.28869e-22		Cx3cl1	1.48371e-123	0.434878	0.236	0.024	3.1202e-122		Cdh6	0.00423925	0.296939	0.141	0.078	0.0396254		Smoc1	6.89023e-08	0.272846	0.397	0.171	1.12898e-06
Nucb2	4.51837e-76	0.383822	0.199	0.05	9.21922e-75		Cd34	8.92965e-237	0.43384	0.213	0.01	2.96353e-235		Gt(ROSA)26Sor	0.000202907	0.296134	0.178	0.089	0.00238551		Apex1	3.50612e-06	0.272693	0.151	0.046	4.42355e-05
Mia	1.00291e-16	0.382914	0.111	0.048	7.86269e-16		1110008P14Rik	2.49261e-60	0.433293	0.523	0.165	3.24803e-59		Stk38l	0.0054097	0.295273	0.274	0.19	0.0496088		Micu1	1.63366e-06	0.272651	0.151	0.044	2.16203e-05
Ereg	1.65699e-33	0.382277	0.103	0.029	1.87694e-32		H3f3b	5.96873e-26	0.433127	0.957	0.791	5.22787e-25		Actn4	0.000338373	0.294874	0.644	0.538	0.00384239		Nradd	2.96054e-08	0.2724	0.143	0.032	5.34814e-07
Pik3r1	7.52472e-24	0.381195	0.235	0.119	6.98285e-23		Nfatc2	0	0.426767	0.142	0.002	0		Inpp5a	0.00359042	0.293078	0.289	0.196	0.034109		Btg1	7.71213e-07	0.27191	0.635	0.365	1.08113e-05
Pdia4	1.11556e-28	0.380982	0.351	0.191	1.12367e-27		Ap3s1	1.07329e-56	0.423924	0.486	0.149	1.34099e-55		Atox1	0.00143515	0.292521	0.556	0.462	0.0147943		Psmd7	5.36349e-08	0.271571	0.524	0.248	8.9431e-07
Rpn1	3.94438e-19	0.38	0.28	0.162	3.30394e-18		Vcam1	5.14593e-203	0.422491	0.591	0.087	1.48707e-201		Rasal2	3.81042e-05	0.292221	0.156	0.068	0.000497926		Homer3	5.33344e-08	0.271349	0.119	0.023	8.93234e-07
Crispld1	1.43121e-59	0.379242	0.163	0.042	2.32425e-58		Rnf19b	2.11215e-72	0.421435	0.213	0.032	3.12627e-71		Txn1	0.000159954	0.29157	0.548	0.412	0.0018979		Lman2	1.58472e-06	0.270978	0.421	0.203	2.10462e-05
Glmp	2.35698e-37	0.37821	0.269	0.12	2.80984e-36		Tmed9	3.07515e-40	0.421312	0.719	0.342	3.1402e-39		Ell2	0.00245232	0.291084	0.126	0.064	0.024003		Vps72	0.00067707	0.270868	0.135	0.054	0.00744974
Plbd2	3.24729e-34	0.376756	0.219	0.092	3.70471e-33		Emp3	4.83772e-35	0.420581	0.827	0.502	4.68124e-34		Ubb	0.000193967	0.288598	0.919	0.887	0.00229212		Ubxn4	2.51989e-06	0.270618	0.302	0.13	3.22222e-05
Myh9	2.67678e-37	0.376347	0.219	0.088	3.17917e-36		Tnfaip3	4.72093e-87	0.419833	0.173	0.019	7.95814e-86		Mapkapk2	0.00515328	0.284382	0.126	0.067	0.0474069		Glrx	1.83651e-07	0.269663	0.111	0.022	2.78048e-06
Nnmt	1.70363e-53	0.374015	0.195	0.06	2.59457e-52		Pdia6	2.42471e-42	0.418735	0.582	0.236	2.54326e-41		Pabpc1	0.00159331	0.279567	0.348	0.248	0.0162517		Pole3	0.00153765	0.26961	0.119	0.049	0.0167723
Gdf10	2.27301e-66	0.372106	0.104	0.018	3.97526e-65		Slc39a14	7.61299e-49	0.418321	0.23	0.051	8.71698e-48		Hnrnpl	0.000804004	0.279454	0.244	0.15	0.00868863		Ldlrad3	8.35776e-14	0.269157	0.127	0.013	3.85782e-12
Htra1	2.23093e-17	0.371272	0.605	0.492	1.78418e-16		Epdr1	1.90798e-58	0.41716	0.457	0.134	2.41943e-57		Txndc11	0.000207485	0.279025	0.104	0.041	0.00242232		Ppa1	4.71028e-09	0.268722	0.198	0.052	9.96e-08
Trappc4	1.30346e-31	0.369014	0.281	0.134	1.4112e-30		Fndc3b	1.01974e-43	0.415455	0.545	0.212	1.08026e-42		Brd2	0.000572078	0.276012	0.37	0.263	0.00625199		Cdh13	7.904e-08	0.268417	0.651	0.346	1.28779e-06
Mvp	1.346e-24	0.36754	0.159	0.067	1.26755e-23		Igfbp4	6.05693e-44	0.415122	0.358	0.108	6.43246e-43		Mlf1	3.25653e-07	0.275848	0.104	0.029	5.47209e-06		Pdia4	2.54714e-07	0.267778	0.413	0.188	3.79565e-06
Adamtsl5	4.29638e-23	0.366307	0.206	0.099	3.94103e-22		Lman1	7.98168e-55	0.414741	0.378	0.104	9.68748e-54		Pqlc1	3.75571e-05	0.267237	0.111	0.041	0.00049402		Chic2	8.23788e-09	0.267581	0.397	0.159	1.67636e-07
Col4a2	3.96557e-07	0.36546	0.347	0.278	2.69709e-06		Stk32b	0	0.411912	0.196	0.005	0		Rlim	0.0021331	0.265474	0.111	0.053	0.0210916		1700021F05Rik	0.000489592	0.267093	0.119	0.044	0.00543433
Lars2	1.2674e-36	0.363222	0.128	0.039	1.48861e-35		Dusp14	8.17944e-96	0.410145	0.222	0.027	1.44175e-94		Dusp8	2.60863e-05	0.264624	0.156	0.066	0.000351078		Mrpl57	3.7871e-10	0.266943	0.27	0.08	1.01661e-08
Cnpy2	2.23424e-30	0.362779	0.373	0.206	2.33166e-29		Id1	4.71415e-30	0.409751	0.438	0.182	4.27899e-29		Uqcrh	0.00303083	0.262324	0.711	0.663	0.0292712		Fam91a1	0.000126543	0.26681	0.159	0.063	0.00142127
Erp29	7.72198e-18	0.362454	0.233	0.129	6.27017e-17		Pnp	3.09817e-76	0.409622	0.304	0.058	4.8033e-75		Usp50	0.00106461	0.262005	0.193	0.106	0.0113363		Ube2e3	6.45898e-09	0.266435	0.286	0.096	1.33229e-07
Fez1	3.9215e-38	0.362076	0.172	0.06	4.74606e-37		Prkca	8.47114e-81	0.409444	0.213	0.03	1.37875e-79		Ptpn2	0.0027974	0.26176	0.126	0.064	0.0271974		Cfl1	3.44097e-06	0.266069	0.825	0.577	4.35587e-05
Itgb5	8.80449e-10	0.360036	0.473	0.377	6.11893e-09		Lamp2	4.56229e-45	0.409441	0.648	0.27	4.91894e-44		Hnrnph1	0.00206918	0.259597	0.459	0.356	0.0205294		Ube2n	2.26123e-06	0.266042	0.421	0.207	2.91114e-05
Dctn3	5.46525e-27	0.358452	0.283	0.146	5.31985e-26		Cthrc1	9.0608e-306	0.408316	0.131	0.002	3.81092e-304		Ube2f	0.000967247	0.259214	0.163	0.087	0.0103375		Psmb3	5.18808e-06	0.265656	0.643	0.369	6.37561e-05
Serpinh1	4.66036e-24	0.357508	0.74	0.673	4.35013e-23		Matn2	1.11521e-166	0.407651	0.222	0.016	2.69172e-165		Stk11	0.00168538	0.255834	0.222	0.136	0.0170118		R3hdm1	1.50188e-08	0.265463	0.183	0.048	2.91518e-07
CT025619.1	3.33186e-20	0.357315	0.138	0.06	2.89763e-19		Crlf1	2.84702e-25	0.407054	0.213	0.068	2.4783e-24		Cd82	4.82693e-05	0.255201	0.104	0.037	0.000608754		Tpp2	2.11869e-05	0.265101	0.143	0.046	0.000245236
Pde1a	1.65385e-44	0.356221	0.145	0.042	2.18432e-43		Creb3l1	1.15e-71	0.407003	0.29	0.055	1.67876e-70		Bcam	0.00151254	0.254014	0.541	0.461	0.0154822		Ly6a	4.68716e-06	0.263674	0.889	0.715	5.81669e-05
Trps1	1.95563e-27	0.353605	0.161	0.064	1.92123e-26		Ehd3	2.53241e-68	0.405655	0.185	0.026	3.60996e-67		Slc39a14	0.00202624	0.252773	0.111	0.053	0.0202415		Eif2s3y	0.000619446	0.263199	0.119	0.045	0.00685556
Adam9	4.11101e-27	0.353106	0.249	0.122	4.01391e-26		Mdm2	4.74813e-50	0.403183	0.244	0.054	5.51094e-49		Csnk1d	0.00309277	0.251299	0.133	0.07	0.0297705		Ahnak2	9.49151e-05	0.262802	0.294	0.147	0.0010724
Atp2b1	1.80324e-33	0.350697	0.259	0.118	2.02817e-32		Fam20c	2.79972e-83	0.402415	0.259	0.041	4.64579e-82									Myc	0.000245578	0.262177	0.103	0.033	0.00275004
Il13ra1	6.303e-69	0.349755	0.17	0.041	1.13991e-67		Smoc1	6.22473e-18	0.400615	0.452	0.236	5.0367e-17									Furin	0.0045031	0.26209	0.135	0.064	0.0485591
Ap3s1	1.8233e-35	0.348222	0.309	0.148	2.11039e-34		Serf1	6.20154e-74	0.399727	0.301	0.058	9.34189e-73									Rpl15	6.68473e-06	0.261705	0.944	0.797	8.13559e-05
Tmed3	1.48133e-19	0.346963	0.408	0.266	1.25735e-18		Srgn	1.6017e-299	0.397959	0.128	0.002	6.48003e-298									Slc35f5	2.94607e-08	0.261386	0.143	0.032	5.34814e-07
Creld2	6.83007e-22	0.346001	0.192	0.092	6.10677e-21		Rnd1	1.11809e-39	0.397741	0.193	0.043	1.13357e-38									Rpl3	1.10449e-06	0.261186	0.921	0.764	1.50377e-05
Inf2	9.99387e-40	0.345574	0.104	0.026	1.2426e-38		Junb	4.06723e-24	0.396589	0.787	0.489	3.48338e-23									Tceal9	9.441e-06	0.260285	0.524	0.29	0.000112019
Steap3	5.79689e-113	0.344511	0.119	0.014	1.61855e-111		Dusp5	8.99594e-54	0.39555	0.165	0.026	1.08565e-52									Erh	2.4138e-05	0.259986	0.262	0.117	0.000277698
Slc39a7	1.04787e-20	0.343754	0.183	0.088	9.18832e-20		Fth1	0.000400053	0.39531	0.994	0.982	0.00313547									Cfap20	8.86028e-06	0.259762	0.127	0.036	0.000106127
Hypk	3.35544e-24	0.343616	0.307	0.168	3.15055e-23		Spry2	5.3463e-32	0.395227	0.256	0.078	4.95875e-31									Scpep1	0.000398424	0.259503	0.143	0.057	0.00443539
Gm15867	1.04887e-95	0.34236	0.127	0.019	2.51019e-94		Tmed10	1.04327e-40	0.39472	0.727	0.347	1.07048e-39									Snhg18	8.86434e-07	0.259295	0.286	0.115	1.22006e-05
Colec12	8.04589e-23	0.341867	0.227	0.113	7.29632e-22		Gpx7	2.4106e-68	0.394595	0.369	0.085	3.44789e-67									Ntmt1	7.91755e-07	0.259246	0.159	0.046	1.10176e-05
Tmbim1	5.20631e-24	0.34174	0.31	0.171	4.84552e-23		Foxo3	2.28e-56	0.39413	0.247	0.051	2.832e-55									Fuca1	9.0137e-06	0.258577	0.31	0.141	0.000107624
Gns	4.25024e-18	0.340758	0.185	0.094	3.46885e-17		B4galt5	1.75884e-70	0.393562	0.142	0.016	2.54135e-69									Rps19	2.03091e-08	0.258314	0.976	0.916	3.84349e-07
Tapbp	1.03927e-19	0.340651	0.225	0.119	8.86859e-19		Tfrc	9.32746e-89	0.39236	0.179	0.02	1.59129e-87									Il13ra1	2.20058e-09	0.258282	0.183	0.044	5.048e-08
Abhd2	1.95945e-14	0.340107	0.204	0.116	1.46064e-13		Plvap	1.24485e-57	0.391542	0.298	0.068	1.56918e-56									Ssr4	2.99618e-06	0.257189	0.54	0.275	3.81837e-05
Serpinb6b	1.75823e-17	0.33971	0.21	0.114	1.40969e-16		Ak1	1.65199e-49	0.390472	0.406	0.122	1.90181e-48									Nrep	0.00103603	0.257177	0.135	0.056	0.0113334
Ano1	2.83843e-19	0.338957	0.163	0.077	2.39014e-18		Sra1	1.88405e-60	0.389483	0.474	0.137	2.4626e-59									Casp6	4.48752e-11	0.256078	0.175	0.034	1.43943e-09
Uap1	7.67915e-23	0.336833	0.196	0.093	6.98364e-22		H13	1.18023e-51	0.389133	0.474	0.153	1.39655e-50									Trp53	1.80544e-07	0.255106	0.27	0.099	2.74441e-06
Dpysl2	6.04629e-12	0.336755	0.266	0.173	4.32479e-11		Rrbp1	1.28429e-33	0.388123	0.759	0.412	1.21778e-32									Capg	2.94165e-07	0.254598	0.405	0.176	4.33235e-06
Uap1l1	7.40716e-63	0.336715	0.124	0.025	1.24746e-61		Golph3	1.61599e-52	0.386883	0.514	0.17	1.92829e-51									Tm2d2	3.23277e-08	0.254512	0.444	0.196	5.66484e-07
Tpm3	1.63982e-31	0.334342	0.267	0.125	1.76934e-30		Sh3bgrl3	1.52686e-42	0.38663	0.668	0.29	1.60547e-41									Ube2e2	2.48617e-05	0.254494	0.183	0.069	0.000285157
Pla2g15	1.44305e-46	0.332445	0.111	0.026	2.01457e-45		Sar1a	6.24347e-49	0.385033	0.517	0.179	7.16818e-48									Tcf12	0.00103331	0.254134	0.206	0.102	0.0113334
Phlda1	1.86915e-26	0.330177	0.246	0.121	1.79743e-25		Card19	3.15055e-46	0.383527	0.574	0.219	3.45828e-45									Tmed4	1.74057e-06	0.253848	0.365	0.168	2.26914e-05
Litaf	1.53766e-40	0.32941	0.177	0.06	1.92691e-39		Elk3	7.14824e-56	0.383089	0.193	0.033	8.85298e-55									Gsto1	3.90319e-10	0.253184	0.19	0.044	1.03728e-08
Ass1	7.25292e-161	0.329374	0.103	0.007	2.53693e-159		Meg3	2.47635e-14	0.382797	0.267	0.128	1.96995e-13									Ddx39b	4.44866e-07	0.252883	0.349	0.148	6.42678e-06
Eif1a	6.69154e-26	0.32891	0.223	0.105	6.39614e-25		Bsg	2.74004e-32	0.382673	0.818	0.472	2.55818e-31									Fkbp1a	0.00189277	0.252272	0.897	0.731	0.0205866
Ostc	7.29988e-19	0.327559	0.367	0.231	6.06672e-18		Grb10	2.24154e-67	0.382365	0.244	0.043	3.16348e-66									Plekho1	1.74799e-08	0.252099	0.143	0.031	3.35845e-07
Krtcap2	3.11283e-19	0.326888	0.503	0.363	2.61429e-18		Sash1	2.43299e-53	0.381464	0.239	0.05	2.92786e-52									Txndc9	6.66958e-08	0.252045	0.333	0.128	1.09758e-06
Surf4	6.30056e-27	0.325167	0.259	0.128	6.09565e-26		Tspan4	7.87978e-51	0.380432	0.361	0.101	9.17077e-50									Rabggtb	1.2208e-05	0.251618	0.175	0.062	0.000143056
Pdia3	3.01217e-18	0.321951	0.516	0.374	2.46471e-17		Cdkn2c	4.80499e-86	0.379867	0.224	0.03	8.06783e-85									Dnajc25	9.46743e-09	0.250857	0.175	0.043	1.89599e-07
Crlf2	9.8144e-24	0.320773	0.188	0.086	9.08117e-23		Nme1	6.06156e-45	0.377483	0.543	0.202	6.48602e-44									Zdhhc16	5.50891e-09	0.250738	0.127	0.023	1.14567e-07
Atp1b3	2.53168e-12	0.32072	0.367	0.26	1.82316e-11		Steap4	1.42654e-184	0.376256	0.125	0.004	3.78747e-183									Ubald2	9.38138e-05	0.250528	0.286	0.137	0.00106313
Fat1	4.48e-08	0.320654	0.451	0.366	3.07988e-07		Cpd	1.66078e-61	0.37598	0.233	0.043	2.19782e-60									Plpp2	1.09344e-05	0.250295	0.143	0.045	0.000128931
Sec61b	5.72356e-16	0.320459	0.572	0.457	4.44344e-15		Map2k3	5.23469e-30	0.372735	0.324	0.115	4.73127e-29									Zfp608	1.36305e-07	0.250227	0.143	0.035	2.15863e-06
Arpc5	8.94086e-27	0.319954	0.254	0.124	8.62387e-26		Wwp2	3.09305e-22	0.372439	0.642	0.363	2.57128e-21
Naglu	2.49054e-66	0.319315	0.141	0.03	4.3319e-65		Dpt	3.85058e-235	0.371496	0.131	0.003	1.26801e-233
Atp6ap1	2.03644e-18	0.318513	0.374	0.243	1.67493e-17		C1ra	3.12225e-75	0.371346	0.222	0.033	4.80062e-74
Pdgfrb	1.3709e-20	0.31844	0.253	0.138	1.19879e-19		Ldlrad3	5.48243e-79	0.370909	0.327	0.063	8.62569e-78
Rhoc	3.09899e-12	0.317636	0.542	0.441	2.22665e-11		Os9	2.64395e-71	0.369358	0.276	0.051	3.83327e-70
Matn2	2.4857e-103	0.316447	0.119	0.015	6.48522e-102		Tm2d2	2.92767e-55	0.36834	0.472	0.143	3.57377e-54
Vkorc1	1.56555e-17	0.31517	0.43	0.292	1.25837e-16		B3gnt9	1.13561e-124	0.368105	0.244	0.026	2.40004e-123
B2m	4.02277e-14	0.314659	0.735	0.693	2.97088e-13		Pdgfa	1.5273e-26	0.366932	0.616	0.317	1.34049e-25
Glud1	2.04478e-18	0.31408	0.249	0.138	1.67746e-17		Grin2a	0	0.366785	0.151	0.002	0
Tmod3	3.88026e-30	0.312499	0.152	0.056	4.01003e-29		Zfp469	1.35514e-127	0.365997	0.105	0.004	2.90739e-126
S100a6	2.46352e-27	0.31168	0.892	0.842	2.41273e-26		Ckap4	1.33036e-49	0.365906	0.446	0.14	1.5357e-48
Cstb	1.05271e-17	0.310421	0.48	0.345	8.52612e-17		Chst11	2.51131e-272	0.364779	0.179	0.006	9.11799e-271
Ppp3ca	3.00927e-30	0.309594	0.191	0.079	3.13024e-29		Eps8	0	0.364374	0.153	0.001	0
Cdkn2c	1.57903e-45	0.309403	0.12	0.03	2.13874e-44		Rgs3	1.77241e-36	0.363944	0.315	0.099	1.72688e-35
Tpi1	2.07615e-11	0.307588	0.422	0.319	1.46527e-10		Pnrc1	9.87447e-24	0.36391	0.491	0.242	8.40616e-23
Sphk1	1.19696e-95	0.307555	0.104	0.013	2.84323e-94		Ggct	7.26188e-99	0.362627	0.162	0.015	1.33543e-97
Pgd	4.21833e-38	0.307438	0.135	0.041	5.08596e-37		Col9a2	0	0.362313	0.102	0	0
Pecam1	3.28203e-16	0.307213	0.113	0.05	2.55421e-15		P4ha2	4.13341e-59	0.361863	0.307	0.069	5.27289e-58
Os9	9.73522e-37	0.306265	0.153	0.051	1.14767e-35		Cebpb	4.41687e-20	0.361277	0.773	0.492	3.60824e-19
Slc6a6	6.31842e-15	0.306086	0.228	0.133	4.76577e-14		Htra3	3.46764e-32	0.360347	0.5	0.212	3.23038e-31
Pltp	4.95819e-79	0.305621	0.119	0.019	1.06635e-77		A4galt	9.45133e-50	0.360329	0.185	0.034	1.09399e-48
B3gnt9	6.76036e-52	0.305443	0.115	0.026	1.01501e-50		Pld3	4.83682e-74	0.360202	0.304	0.058	7.31203e-73
P2rx4	6.13681e-47	0.305303	0.128	0.033	8.64313e-46		P3h1	1.2063e-63	0.359558	0.23	0.041	1.63196e-62
Tmed9	8.12742e-17	0.303914	0.479	0.343	6.38755e-16		Clec11a	5.42161e-60	0.359296	0.182	0.028	6.9791e-59
Pdgfa	7.883e-15	0.30337	0.445	0.316	5.91783e-14		P4hb	3.60982e-27	0.357716	0.619	0.315	3.20805e-26
Gpx7	3.91656e-23	0.303042	0.185	0.086	3.60301e-22		Phlda3	4.35146e-37	0.356414	0.378	0.129	4.25921e-36
Cttn	7.30042e-17	0.302866	0.198	0.105	5.76607e-16		Cspg4	3.3707e-23	0.351711	0.474	0.223	2.84666e-22
Igfbp7	5.48102e-25	0.302241	0.952	0.95	5.19228e-24		Csrnp1	7.87975e-40	0.351399	0.301	0.088	8.00793e-39
Bsg	6.41834e-17	0.30212	0.58	0.473	5.08198e-16		Xbp1	2.52466e-37	0.351	0.477	0.18	2.48258e-36
Kmt2e	2.36503e-14	0.302073	0.29	0.183	1.75886e-13		Gadd45a	9.09257e-39	0.349755	0.188	0.042	9.13127e-38
Tmed10	5.26504e-18	0.301162	0.478	0.348	4.28609e-17		Maff	5.85691e-37	0.349425	0.281	0.082	5.71957e-36
Rbms1	1.4049e-16	0.30115	0.234	0.132	1.09603e-15		Piezo1	1.6303e-98	0.3493	0.142	0.011	2.95962e-97
Arpc3	8.81039e-16	0.300759	0.401	0.271	6.80667e-15		Ttc9	1.97118e-167	0.346895	0.165	0.009	4.78489e-166
Prdx5	4.11206e-15	0.300254	0.467	0.352	3.11635e-14		Anxa5	1.20399e-25	0.346735	0.73	0.424	1.05238e-24
Myof	1.11614e-19	0.299686	0.159	0.074	9.49915e-19		Cmpk1	7.56682e-42	0.346691	0.395	0.126	7.83997e-41
Tmem9b	1.67753e-46	0.298399	0.166	0.05	2.32156e-45		Tnn	0	0.345843	0.108	0	0
Stk38l	1.31404e-10	0.296657	0.277	0.187	9.21276e-10		Rel	1.79354e-94	0.345693	0.159	0.015	3.13537e-93
Pkm	5.22069e-10	0.295116	0.601	0.542	3.64418e-09		Eif1a	3.19144e-53	0.345178	0.384	0.105	3.82973e-52
Sar1a	5.44134e-19	0.294912	0.304	0.179	4.54588e-18		Fgfrl1	5.47237e-45	0.343465	0.264	0.065	5.87036e-44
Gxylt2	5.43099e-20	0.294116	0.244	0.131	4.68478e-19		Smim3	4.6215e-64	0.343077	0.227	0.039	6.27225e-63
Tm2d2	6.03579e-27	0.293768	0.283	0.143	5.85729e-26		Cemip	0	0.341763	0.142	0.001	0
Ddost	8.92922e-13	0.293589	0.369	0.255	6.48897e-12		Nr4a3	7.36544e-35	0.341089	0.145	0.029	7.111e-34
Slc44a1	4.43811e-47	0.29303	0.132	0.035	6.30647e-46		Ppp1r14b	5.93322e-51	0.339767	0.318	0.081	6.92426e-50
Loxl3	5.22483e-28	0.292044	0.153	0.059	5.18089e-27		Trim47	3.77049e-33	0.339536	0.483	0.197	3.56727e-32
Card19	1.78794e-22	0.29151	0.365	0.219	1.60763e-21		Cbfb	8.3123e-74	0.337079	0.233	0.037	1.24333e-72
Anxa4	1.03152e-25	0.291336	0.252	0.125	9.83036e-25		Sphk1	3.95768e-101	0.336873	0.159	0.014	7.43903e-100
Rcan1	1.73065e-20	0.291088	0.169	0.079	1.50922e-19		Tubb6	7.05075e-25	0.336672	0.276	0.1	6.10012e-24
Agpat4	6.71401e-31	0.28975	0.118	0.037	7.07639e-30		Fkbp11	5.91739e-72	0.336527	0.19	0.026	8.69794e-71
Bola2	5.2291e-20	0.289035	0.357	0.218	4.52289e-19		Col15a1	1.56293e-18	0.335997	0.398	0.193	1.26947e-17
Prkcsh	7.65858e-16	0.28849	0.166	0.084	5.93121e-15		Surf4	5.33686e-45	0.335595	0.412	0.129	5.73949e-44
Cib1	3.09172e-30	0.288207	0.191	0.079	3.20552e-29		Snai1	1.10316e-228	0.334619	0.139	0.004	3.49718e-227
St3gal4	1.21012e-50	0.287377	0.117	0.027	1.79991e-49		Ctsz	3.95212e-45	0.334454	0.52	0.186	4.27191e-44
Serf1	7.22292e-28	0.286089	0.153	0.058	7.13992e-27		Jun	8.25769e-11	0.333857	0.594	0.391	6.5202e-10
Angptl2	4.47326e-21	0.285464	0.139	0.058	3.96613e-20		Gm10076	2.03805e-20	0.333614	0.759	0.487	1.67459e-19
Ccnb1ip1	7.96575e-17	0.285225	0.105	0.043	6.27598e-16		Pkd1	2.58888e-32	0.332591	0.469	0.188	2.42237e-31
Cflar	3.97832e-08	0.284921	0.226	0.154	2.74091e-07		Dnm1	0	0.332131	0.148	0.002	0
Tubb2a	1.70513e-19	0.284918	0.217	0.113	1.44347e-18		Gpatch11	3.58272e-66	0.331676	0.264	0.05	4.94136e-65
Pmp22	9.15321e-20	0.283448	0.369	0.231	7.8319e-19		Cda	0	0.331364	0.145	0.001	0
Mgat2	1.41366e-15	0.283265	0.259	0.153	1.08426e-14		S100a1	1.03465e-30	0.328811	0.747	0.404	9.452e-30
S100a13	7.80422e-12	0.281525	0.445	0.335	5.55723e-11		Gm34030	2.95129e-204	0.328323	0.168	0.007	8.70629e-203
Hand2	1.25433e-34	0.28116	0.11	0.031	1.44658e-33		Htra4	1.47983e-98	0.326867	0.108	0.006	2.70962e-97
Nav1	3.31507e-17	0.280666	0.126	0.056	2.63796e-16		Fgfr3	1.70758e-247	0.32466	0.128	0.003	5.8974e-246
Rnh1	1.86596e-19	0.28031	0.339	0.208	1.57543e-18		Pdzrn4	1.93111e-56	0.324412	0.134	0.017	2.40567e-55
Sfxn3	2.85843e-15	0.27994	0.326	0.207	2.18186e-14		Arpc5	6.8929e-38	0.323978	0.378	0.125	6.82542e-37
Pet100	1.06262e-27	0.279566	0.281	0.138	1.04716e-26		Folr2	0	0.323759	0.122	0.001	0
P3h4	8.99805e-13	0.277673	0.207	0.122	6.5241e-12		Clint1	7.81391e-42	0.323445	0.304	0.085	8.07628e-41
Metrnl	2.46606e-59	0.277141	0.15	0.037	3.98451e-58		Tpm3	1.08361e-47	0.32299	0.412	0.126	1.221e-46
H2afj	1.50563e-13	0.276296	0.437	0.318	1.10679e-12		Slc16a2	1.85854e-116	0.322703	0.165	0.013	3.77755e-115
Rrbp1	6.24046e-15	0.276095	0.542	0.413	4.71814e-14		Cd82	4.1319e-57	0.320586	0.202	0.035	5.17767e-56
Mydgf	2.96982e-15	0.275833	0.267	0.161	2.26147e-14		Hivep3	1.96403e-48	0.320183	0.148	0.023	2.23678e-47
Psap	1.61195e-11	0.275718	0.683	0.596	1.14018e-10		Slc35a2	1.00282e-62	0.319671	0.259	0.05	1.3481e-61
Susd6	4.82857e-22	0.275621	0.125	0.049	4.32939e-21		Ddah1	0	0.318891	0.148	0.001	0
Acan	4.49922e-24	0.275546	0.114	0.041	4.21207e-23		Ndrg1	2.86978e-30	0.318667	0.318	0.11	2.61045e-29
Ier3ip1	5.50551e-20	0.274334	0.416	0.264	4.73623e-19		AA467197	4.60688e-191	0.31816	0.145	0.005	1.25449e-189
Commd4	5.12584e-13	0.274061	0.223	0.131	3.7421e-12		Manf	4.52162e-24	0.31672	0.594	0.301	3.86476e-23
Fkbp7	1.82066e-18	0.271686	0.337	0.206	1.50134e-17		Tpbg	1.95877e-301	0.31578	0.136	0.002	8.0785e-300
Medag	3.50411e-89	0.268939	0.113	0.016	8.02415e-88		Dnajb11	2.69283e-47	0.315712	0.352	0.099	3.01825e-46
Ugdh	1.05987e-17	0.268366	0.171	0.084	8.56232e-17		Sox6	2.982e-79	0.314913	0.188	0.024	4.70913e-78
Colgalt1	6.35585e-15	0.268152	0.216	0.121	4.78266e-14		Ppp1r1b	2.48886e-45	0.313929	0.134	0.02	2.71094e-44
Selenos	1.35038e-13	0.26778	0.427	0.305	9.94965e-13		Tmem263	3.55656e-45	0.313287	0.358	0.104	3.864e-44
Igf2r	8.62362e-12	0.266933	0.12	0.061	6.12701e-11		Tceal8	4.2231e-33	0.312757	0.494	0.197	3.9866e-32
Shisa4	6.67339e-20	0.266716	0.247	0.134	5.72544e-19		Cebpd	5.56734e-17	0.310483	0.364	0.174	4.47071e-16
Qpct	1.68189e-43	0.266335	0.114	0.029	2.16739e-42		Chic2	1.39544e-35	0.309215	0.344	0.112	1.35339e-34
Bcr	2.3022e-21	0.265443	0.107	0.04	2.05263e-20		P4ha1	1.18428e-39	0.30829	0.398	0.132	1.19782e-38
Grn	3.71991e-14	0.265169	0.311	0.197	2.7536e-13		Osmr	1.39889e-51	0.307557	0.233	0.049	1.65069e-50
Ddb1	3.12902e-07	0.26471	0.216	0.149	2.13269e-06		Gfpt2	2.6015e-304	0.3057	0.125	0.002	1.08345e-302
Lman2	6.96628e-13	0.264115	0.246	0.151	5.07407e-12		Lpar1	3.77824e-287	0.304364	0.142	0.003	1.43303e-285
Scamp3	7.70202e-21	0.261879	0.184	0.087	6.77224e-20		Rin2	3.6301e-31	0.303345	0.347	0.123	3.33781e-30
Fgfr1	4.6374e-08	0.26106	0.287	0.206	3.18121e-07		Stxbp6	2.18002e-133	0.303233	0.151	0.009	4.74909e-132
Prelid1	1.03457e-15	0.260444	0.334	0.215	7.97345e-15		Btg1	4.41402e-23	0.30245	0.719	0.413	3.72039e-22
Cd81	2.68637e-17	0.259687	0.798	0.792	2.14303e-16		Sec61b	2.84145e-24	0.300855	0.778	0.456	2.44341e-23
Chsy1	1.68594e-10	0.259213	0.175	0.104	1.17941e-09		Top1	6.12469e-38	0.300635	0.52	0.203	6.0789e-37
Cd9	1.39376e-12	0.25915	0.834	0.845	1.00597e-11		Rarg	9.26021e-72	0.30062	0.207	0.031	1.35646e-70
Chic2	1.37462e-09	0.258991	0.182	0.113	9.51174e-09		Kctd11	1.4536e-78	0.300456	0.128	0.011	2.27855e-77
Fkbp9	5.42409e-12	0.258802	0.339	0.234	3.88849e-11		Npdc1	5.73405e-34	0.300168	0.619	0.271	5.46149e-33
Kdelr1	1.18722e-11	0.258092	0.331	0.225	8.41629e-11		Sertad4	3.74004e-139	0.299633	0.159	0.01	8.36193e-138
Tmem120a	4.0869e-31	0.258037	0.126	0.041	4.35071e-30		Igf2r	2.64237e-47	0.297981	0.256	0.06	2.96952e-46
Plod2	1.84852e-15	0.258004	0.241	0.14	1.41438e-14		Fosl1	5.68834e-117	0.29785	0.122	0.007	1.16173e-115
Islr	1.62824e-07	0.257887	0.269	0.197	1.11216e-06		Itm2c	2.96379e-25	0.297081	0.58	0.286	2.57467e-24
Yif1b	4.58705e-23	0.257596	0.237	0.119	4.19557e-22		Sgms2	6.10058e-38	0.296695	0.207	0.05	6.06915e-37
Tram1	3.66296e-21	0.257079	0.297	0.167	3.25676e-20		Anxa2	1.41534e-27	0.296123	0.73	0.393	1.26045e-26
Slc12a4	7.35006e-08	0.256292	0.114	0.066	5.03124e-07		Ptpn2	1.58085e-45	0.295654	0.256	0.061	1.73079e-44
Sil1	3.60102e-17	0.256072	0.141	0.066	2.85836e-16		Mafg	1.51893e-22	0.295489	0.185	0.058	1.26766e-21
Rab24	2.93647e-11	0.255887	0.177	0.103	2.06787e-10		Sqstm1	1.21336e-22	0.294284	0.491	0.238	1.01664e-21
Lrrc59	3.96247e-13	0.255877	0.145	0.075	2.90612e-12		Adgrg6	5.32722e-199	0.292938	0.102	0.002	1.49868e-197
Ergic3	9.43312e-13	0.254894	0.338	0.229	6.82401e-12		Stat3	2.81946e-28	0.29272	0.318	0.113	2.51619e-27
Adam10	1.12821e-15	0.254709	0.146	0.071	8.67412e-15		Vit	3.08697e-29	0.29128	0.116	0.023	2.77827e-28
Slc39a13	9.01267e-30	0.253725	0.132	0.046	9.28393e-29		Fkbp9	1.06277e-24	0.291244	0.509	0.234	9.17615e-24
Cdh13	1.23363e-10	0.253419	0.423	0.321	8.66811e-10		Steap3	3.98839e-88	0.291112	0.159	0.016	6.77708e-87
Tmem208	5.15583e-21	0.252879	0.283	0.156	4.55862e-20		Shisa4	6.20719e-34	0.289744	0.381	0.135	5.89891e-33
Por	1.22907e-18	0.25254	0.163	0.078	1.01878e-17		Olfml3	1.17493e-263	0.289163	0.125	0.002	4.22974e-262
Hspa5	5.90538e-10	0.252165	0.631	0.551	4.11309e-09		Mall	1.09651e-295	0.288366	0.119	0.002	4.35324e-294
Rpn2	6.99243e-12	0.251989	0.378	0.262	4.99034e-11		Tram1	1.11228e-46	0.288218	0.497	0.167	1.2369e-45
Ssr4	1.12689e-14	0.251964	0.472	0.346	8.43973e-14		Fam129b	6.01595e-27	0.287826	0.298	0.106	5.32411e-26
Bst2	1.48849e-14	0.25192	0.184	0.101	1.11218e-13		Sec11c	2.58919e-34	0.287703	0.494	0.193	2.48281e-33
Cdk5rap3	4.07337e-15	0.250888	0.14	0.068	3.0944e-14		Erp29	3.08973e-38	0.287699	0.386	0.129	3.08102e-37
Mrpl52	3.98921e-13	0.250657	0.47	0.346	2.919e-12		Tmbim4	4.87942e-42	0.285884	0.398	0.126	5.09282e-41
Anxa7	1.22364e-16	0.25057	0.345	0.215	9.56968e-16		Cdo1	4.64892e-22	0.285875	0.409	0.19	3.85715e-21
							Grina	1.31091e-31	0.285803	0.267	0.083	1.21323e-30
							Aga	3.12193e-44	0.285081	0.344	0.099	3.3238e-43
							Skil	5.86951e-25	0.285077	0.429	0.184	5.08851e-24
							Cnnm4	1.25096e-80	0.284453	0.128	0.011	2.02828e-79
							Ankrd28	9.74759e-67	0.283662	0.134	0.015	1.35763e-65
							Tmem208	7.12053e-40	0.283483	0.452	0.157	7.25372e-39
							Trp53i13	1.31833e-37	0.282844	0.276	0.078	1.30238e-36
							Lxn	4.63243e-34	0.282828	0.412	0.15	4.42215e-33
							Ostc	1.76806e-30	0.282181	0.534	0.231	1.61174e-29
							Ctsh	2.4588e-23	0.282004	0.494	0.24	2.08483e-22
							Rps28	9.95898e-23	0.281289	0.972	0.857	8.36082e-22
							Lgmn	7.75213e-27	0.28106	0.486	0.215	6.84637e-26
							Eno1	2.07616e-29	0.280383	0.591	0.276	1.87251e-28
							Adgrg2	1.85837e-238	0.280354	0.136	0.003	6.26536e-237
							Erf	6.85642e-48	0.280117	0.199	0.039	7.76696e-47
							Tmem59	4.57281e-21	0.27844	0.713	0.414	3.77924e-20
							Zcchc6	1.47109e-46	0.277607	0.202	0.041	1.6274e-45
							Tuba1c	4.80185e-21	0.276971	0.273	0.106	3.96083e-20
							Mif	1.63633e-22	0.276351	0.702	0.392	1.36296e-21
							Ergic3	3.64858e-31	0.276082	0.543	0.228	3.34756e-30
							Stx11	5.70087e-105	0.275564	0.119	0.007	1.10079e-103
							Med13l	1.01002e-42	0.274779	0.321	0.091	1.06466e-41
							Bzw1	1.3506e-22	0.273941	0.438	0.196	1.1294e-21
							Sec61a1	1.66178e-28	0.272704	0.315	0.111	1.48616e-27
							Agpat4	3.57371e-58	0.272551	0.213	0.038	4.51819e-57
							Bcl10	2.06233e-43	0.272208	0.222	0.05	2.17929e-42
							Cd9	1.78267e-11	0.272143	0.946	0.843	1.4102e-10
							Fcgrt	1.33875e-23	0.271911	0.352	0.142	1.13741e-22
							Insig1	7.26144e-18	0.271632	0.162	0.054	5.86437e-17
							Vasn	2.93956e-24	0.271362	0.401	0.169	2.52268e-23
							Tmem2	5.96198e-42	0.27094	0.199	0.043	6.19229e-41
							Plbd2	9.63829e-33	0.270284	0.298	0.093	9.05828e-32
							Rps19	9.05777e-18	0.27019	0.96	0.878	7.30122e-17
							Gprc5a	2.68056e-210	0.269493	0.111	0.002	8.01903e-209
							Rpl23	2.70966e-19	0.269429	0.932	0.73	2.20933e-18
							Tsku	4.10065e-148	0.269123	0.105	0.004	9.26573e-147
							Psd3	8.58043e-62	0.268836	0.185	0.028	1.13905e-60
							Phldb1	2.22561e-37	0.26872	0.222	0.056	2.19359e-36
							Rbm4b	9.59734e-27	0.267565	0.227	0.071	8.44089e-26
							Malat1	1.10507e-07	0.267514	0.994	0.997	8.6932e-07
							Pqlc3	9.70033e-53	0.266488	0.182	0.031	1.16076e-51
							Gaa	4.15816e-27	0.265211	0.247	0.08	3.68766e-26
							Yod1	1.17305e-16	0.265023	0.145	0.047	9.3844e-16
							Hivep2	2.50382e-32	0.264805	0.21	0.056	2.34795e-31
							Sertad1	2.14704e-25	0.26214	0.358	0.142	1.87282e-24
							Rpl12	6.57165e-21	0.261457	0.821	0.512	5.41015e-20
							Sdf2	3.73628e-39	0.261309	0.398	0.133	3.77001e-38
							Rpn2	7.19642e-19	0.261039	0.517	0.263	5.8564e-18
							Eif4a1	5.19123e-18	0.260996	0.741	0.461	4.20846e-17
							Foxs1	8.29745e-27	0.260979	0.222	0.068	7.31277e-26
							Rbms1	3.12677e-37	0.260819	0.392	0.132	3.06756e-36
							Kdelr3	2.02602e-34	0.260603	0.295	0.091	1.94718e-33
							Krtcap2	1.39701e-24	0.260091	0.69	0.364	1.20375e-23
							Il6st	3.26056e-31	0.259863	0.33	0.113	3.00453e-30
							Map3k8	5.09222e-33	0.258434	0.233	0.065	4.7964e-32
							1810058I24Rik	2.32859e-20	0.258079	0.457	0.217	1.90963e-19
							Jam2	1.74661e-79	0.258079	0.128	0.011	2.78933e-78
							Gfpt1	5.13083e-42	0.256658	0.236	0.056	5.3421e-41
							Yrdc	5.74406e-39	0.256572	0.276	0.076	5.78218e-38
							Tns3	9.23364e-39	0.25646	0.23	0.057	9.25106e-38
							S100a4	5.5094e-16	0.254334	0.491	0.272	4.39924e-15
							Hk2	7.6383e-29	0.25427	0.355	0.132	6.85993e-28
							Hist1h2bc	2.71926e-13	0.254128	0.702	0.435	2.15914e-12
							Sertad2	3.0589e-41	0.254068	0.247	0.062	3.15394e-40
							Tmem39a	4.92626e-62	0.253782	0.222	0.038	6.56011e-61
							Htatip2	2.74294e-61	0.25354	0.199	0.032	3.61864e-60
							Tmbim1	3.23578e-23	0.253484	0.403	0.173	2.73817e-22
							Bcl3	5.7814e-136	0.252694	0.145	0.008	1.27251e-134
							Gnl3	4.951e-30	0.252425	0.233	0.068	4.4844e-29
							Hspa5	6.28562e-13	0.251782	0.793	0.55	4.98159e-12
							Hsp90b1	1.0809e-16	0.251743	0.787	0.476	8.66349e-16
							Tln2	5.73537e-101	0.251651	0.131	0.009	1.06859e-99
							Rap1b	8.8261e-24	0.25131	0.548	0.264	7.52877e-23
[truncated: 29 more columns]

## Sheet: Table S3 bulkRNA DE
Table S3. Differentially expressed genes identified in bulk RNA-Seq experiment. Genes are sorted by effect direction and then by statistical significance.
Late disease vs Control								Early disease vs Control								Prelesion vs Control
	baseMean	log2FoldChange	lfcSE	stat	pvalue	padj			baseMean	log2FoldChange	lfcSE	stat	pvalue	padj			baseMean	log2FoldChange	lfcSE	stat	pvalue	padj
Spp1	3677.39	8.63012	0.641473	13.4536	2.93264e-41	4.44442e-37		Mmp12	683.311	7.87496	0.659618	11.9387	7.44033e-33	1.15005e-28		Mmp12	683.311	7.07349	0.659922	10.7187	8.31844e-27	1.28578e-22
Mmp12	683.311	8.94846	0.684809	13.0671	5.07701e-39	3.8471e-35		Spp1	3677.39	7.24784	0.612547	11.8323	2.65777e-32	2.05405e-28		Spp1	3677.39	5.68236	0.612702	9.27426	1.78861e-20	1.3116e-16
Gpnmb	3632.6	5.90734	0.491467	12.0198	2.79629e-33	1.41259e-29		Atp6v0d2	787.493	5.69199	0.50411	11.2912	1.45093e-29	7.47566e-26		Atp6v0d2	787.493	4.65983	0.504498	9.23655	2.54564e-20	1.3116e-16
Abcg1	1042	2.82921	0.236529	11.9614	5.66303e-33	2.14558e-29		Gpnmb	3632.6	5.07896	0.468834	10.8332	2.39654e-27	9.26084e-24		Gpnmb	3632.6	3.88516	0.46895	8.28482	1.18287e-16	4.5709e-13
Atp6v0d2	787.493	6.29623	0.52725	11.9416	7.17998e-33	2.17625e-29		Abcg1	1042	2.43167	0.225749	10.7716	4.69014e-27	1.44991e-23		Cd5l	1510.2	5.16582	0.687165	7.51757	5.58028e-14	1.72509e-10
Mpeg1	1255.88	2.73779	0.269412	10.1621	2.92756e-24	7.39453e-21		Clec7a	389.488	2.81649	0.315222	8.93494	4.07416e-19	1.04957e-15		Serpina3n	1146.28	2.02943	0.276439	7.34133	2.11485e-13	5.44821e-10
Ctss	3203.12	3.30891	0.346012	9.563	1.14397e-21	2.47669e-18		Cd5l	1510.2	6.05352	0.687046	8.81095	1.24095e-18	2.74019e-15		Clec7a	389.488	2.20016	0.315939	6.96388	3.31028e-12	7.30957e-09
Clec7a	389.488	3.14923	0.330032	9.54221	1.39819e-21	2.6487e-18		Serpina3n	1146.28	2.38966	0.276256	8.65015	5.1433e-18	9.9375e-15		Lgals3bp	981.048	0.872424	0.136547	6.38916	1.66799e-10	3.22277e-07
Serpina3n	1146.28	2.74275	0.289564	9.472	2.74541e-21	4.62297e-18		Lgals3bp	981.048	1.13884	0.136187	8.36235	6.1481e-17	1.0559e-13		Mpeg1	1255.88	1.51909	0.257372	5.90232	3.58415e-09	6.15046e-06
Abca1	3730.53	1.52117	0.16507	9.21529	3.10434e-20	4.70463e-17		Abca1	3730.53	1.30715	0.157402	8.30452	1.00225e-16	1.54917e-13		Abcg1	1042	1.33268	0.226451	5.88506	3.97908e-09	6.15046e-06
Cd5l	1510.2	6.49904	0.719897	9.02773	1.75263e-19	2.41464e-16		Mpeg1	1255.88	2.0156	0.257112	7.83938	4.52769e-15	6.36223e-12		Trem2	127.842	3.12506	0.547093	5.71213	1.11571e-08	1.56778e-05
Trem2	127.842	4.93109	0.568227	8.67802	4.02728e-18	4.80122e-15		Ctss	3203.12	2.50887	0.330004	7.60255	2.90362e-14	3.7401e-11		Ctss	3203.12	1.76767	0.330119	5.35465	8.5724e-08	0.00011042
Cybb	915.357	1.97952	0.228174	8.67547	4.1185e-18	4.80122e-15		Trem2	127.842	3.90427	0.545189	7.1613	7.99136e-13	9.41701e-10		Lat2	184.819	1.59296	0.318844	4.99606	5.85144e-07	0.000695736
Lgals3bp	981.048	1.22763	0.142901	8.5908	8.63679e-18	9.34932e-15		Mylip	1013.22	1.14799	0.160504	7.15237	8.52935e-13	9.41701e-10		Abca1	3730.53	0.76998	0.157543	4.88743	1.02163e-06	0.00112795
Plek	996.639	2.53203	0.300706	8.42026	3.75657e-17	3.79538e-14		Itgax	233.422	2.96433	0.436452	6.79187	1.10688e-11	1.1406e-08		Saa3	10.8162	6.21137	1.30687	4.75286	2.00555e-06	0.00206665
Itgax	233.422	3.74887	0.456522	8.21179	2.17907e-16	2.06399e-13		Lgmn	1340.21	1.68041	0.255029	6.58909	4.42528e-11	4.2751e-08		Ccl8	152.015	2.05994	0.435794	4.72688	2.28e-06	0.002102
Ctsz	1583.27	1.46103	0.178556	8.18247	2.78081e-16	2.47901e-13		Plek	996.639	1.87085	0.286944	6.51994	7.03365e-11	6.39525e-08		Plek	996.639	1.35695	0.287243	4.72406	2.31183e-06	0.002102
Lgmn	1340.21	2.17211	0.267341	8.12486	4.4787e-16	3.77081e-13		Cd84	306.032	2.18932	0.336581	6.50457	7.79134e-11	6.6906e-08		Itgax	233.422	2.05272	0.437895	4.6877	2.76295e-06	0.00220308
H2-D1	4651.26	0.93397	0.117784	7.92952	2.1999e-15	1.69901e-12		Cybb	915.357	1.40063	0.217794	6.43097	1.26796e-10	1.03152e-07		H2-D1	4651.26	0.526419	0.112381	4.68425	2.80981e-06	0.00220308
Cd84	306.032	2.79283	0.352312	7.92716	2.24218e-15	1.69901e-12		Cd300a	112.089	2.35224	0.36653	6.41759	1.38451e-10	1.07002e-07		Cd300a	112.089	1.72524	0.368538	4.6813	2.85059e-06	0.00220308
Lat2	184.819	2.61099	0.332097	7.86212	3.77701e-15	2.72574e-12		Tlr13	119.662	2.50171	0.398141	6.28347	3.31091e-10	2.43699e-07		H2-L	3835.65	0.543771	0.116771	4.65674	3.21252e-06	0.00227792
Adam8	205.305	3.49039	0.451699	7.72724	1.09899e-14	7.27246e-12		Sdc3	1637.86	1.40524	0.225984	6.21833	5.02479e-10	3.53037e-07		Sdc3	1637.86	1.05135	0.226142	4.64908	3.33417e-06	0.00227792
H2-L	3835.65	0.945561	0.122376	7.7267	1.10371e-14	7.27246e-12		Pirb	347.742	1.73286	0.281091	6.16479	7.05776e-10	4.70825e-07		B430306N03Rik	43.9845	2.81962	0.606933	4.64568	3.38954e-06	0.00227792
LOC547349	554.363	1.06231	0.138969	7.64418	2.10277e-14	1.2747e-11		Csf2rb	602.232	1.38246	0.224454	6.15922	7.31048e-10	4.70825e-07		Oas3	100.893	1.95873	0.425416	4.60426	4.1394e-06	0.00266594
Itgb2	882.147	1.88966	0.250456	7.54488	4.52699e-14	2.63871e-11		Adam8	205.305	2.6422	0.431894	6.1177	9.4935e-10	5.86964e-07		Slc15a3	139.234	2.10553	0.465017	4.52785	5.95862e-06	0.00362495
Pirb	347.742	2.21423	0.294343	7.52264	5.36817e-14	3.01313e-11		Lyz2	7449.48	1.66852	0.273397	6.1029	1.04158e-09	6.19221e-07		Hck	119.256	1.32787	0.293865	4.51863	6.22397e-06	0.00362495
Sirpa	1033.45	1.64264	0.219244	7.49231	6.7672e-14	3.66275e-11		Slc15a3	139.234	2.79017	0.463501	6.01977	1.74667e-09	9.99939e-07		Igsf6	132.525	1.42145	0.314828	4.51499	6.33199e-06	0.00362495
Gpr137b-ps	491.618	2.36132	0.316964	7.44979	9.34879e-14	4.88555e-11		Oas3	100.893	2.51092	0.423726	5.92582	3.10742e-09	1.6762e-06		Slc29a3	339.005	1.01895	0.227455	4.47978	7.47187e-06	0.00412474
Lyz2	7449.48	2.13363	0.286721	7.4415	9.95466e-14	5.02876e-11		H2-D1	4651.26	0.665308	0.11231	5.92385	3.14484e-09	1.6762e-06		LOC547349	554.363	0.594577	0.133172	4.46474	8.01677e-06	0.00415064
Psap	10834.5	1.52233	0.205693	7.40098	1.35186e-13	6.60887e-11		Ctsz	1583.27	1.00745	0.17035	5.91403	3.3384e-09	1.72006e-06		Lgmn	1340.21	1.1395	0.255282	4.46369	8.05585e-06	0.00415064
Lilrb4a	247.334	3.38644	0.457906	7.39548	1.40899e-13	6.67289e-11		Nceh1	382.808	1.45184	0.24632	5.8941	3.76722e-09	1.87838e-06		Cd84	306.032	1.49333	0.337637	4.42289	9.73874e-06	0.00485586
Hexb	625.53	1.99155	0.270954	7.35015	1.97992e-13	9.09262e-11		H2-L	3835.65	0.684943	0.116688	5.86987	4.36129e-09	2.10664e-06		Tlr13	119.662	1.75499	0.400463	4.3824	1.17381e-05	0.00548147
Mylip	1013.22	1.23567	0.168392	7.33806	2.16707e-13	9.65941e-11		Lilrb4a	247.334	2.56036	0.43755	5.85158	4.86929e-09	2.28074e-06		Itgad	29.8106	3.20267	0.73178	4.37655	1.20573e-05	0.00548147
Cxcl16	549.036	2.27704	0.312116	7.29549	2.97569e-13	1.28848e-10		Sirpa	1033.45	1.21152	0.209175	5.7919	6.9593e-09	3.16382e-06		Cybb	915.357	0.953006	0.21818	4.36798	1.254e-05	0.00553802
Vcam1	559.821	2.18008	0.300756	7.24866	4.20917e-13	1.77194e-10		Lcn2	69.2047	3.50322	0.606128	5.77967	7.48479e-09	3.27595e-06		Frzb	135.31	1.79556	0.420037	4.27478	1.91328e-05	0.00821488
Apobec1	417.085	1.83646	0.254127	7.22654	4.95459e-13	2.02937e-10		Itgb2	882.147	1.38052	0.238991	5.77644	7.62983e-09	3.27595e-06		Siglec1	446.092	1.15299	0.270403	4.26398	2.00816e-05	0.0083892
Tlr13	119.662	2.98249	0.416091	7.16788	7.61682e-13	3.03771e-10		Gpr137b-ps	491.618	1.726	0.302608	5.70374	1.17205e-08	4.88531e-06		Ifi213	78.444	2.39425	0.566346	4.22754	2.36265e-05	0.00961039
Cd53	369.519	2.19045	0.306749	7.14084	9.27635e-13	3.60469e-10		Ctsl	3768.75	2.2773	0.399555	5.69958	1.20102e-08	4.88531e-06		Unc93b1	985.07	0.79793	0.193577	4.12202	3.75565e-05	0.0148849
Cd68	509.859	2.63984	0.371443	7.10699	1.18601e-12	4.49349e-10		Psap	10834.5	1.10872	0.196133	5.65292	1.57746e-08	6.13633e-06		Clca3a1	72.7094	1.97131	0.479538	4.11086	3.94192e-05	0.0152326
Plau	259.456	2.0503	0.289693	7.0775	1.46782e-12	5.42556e-10		LOC547349	554.363	0.749719	0.132652	5.65178	1.58797e-08	6.13633e-06		Cd68	509.859	1.43908	0.355016	4.05358	5.04402e-05	0.019016
Cyba	497.083	1.89832	0.268937	7.05861	1.68177e-12	6.06838e-10		Lat2	184.819	1.78511	0.318083	5.61209	1.99897e-08	7.53612e-06		C1qc	1131.41	1.10974	0.278053	3.9911	6.5767e-05	0.0242038
C1qc	1131.41	2.04672	0.291251	7.02734	2.10507e-12	7.41914e-10		Igsf6	132.525	1.75704	0.31349	5.60479	2.08512e-08	7.67372e-06		Tnfaip2	445.75	1.2349	0.310366	3.97887	6.9245e-05	0.0248912
Laptm5	2148.5	1.67315	0.239853	6.97574	3.04263e-12	1.04798e-09		Cd53	369.519	1.63525	0.292927	5.58243	2.37183e-08	8.52589e-06		Lyve1	592.263	0.999876	0.254156	3.9341	8.35096e-05	0.0286846
Ctsl	3768.75	2.9169	0.419007	6.96147	3.3673e-12	1.13403e-09		Gpr137b	558.727	1.75468	0.317793	5.52146	3.36199e-08	1.18105e-05		Gbp6	1114.07	0.578579	0.148811	3.88802	0.000101065	0.0327614
Lyz1	915.572	1.68895	0.243052	6.94893	3.68071e-12	1.21263e-09		Hmox1	423.901	1.59985	0.291115	5.4956	3.8939e-08	1.33751e-05		Itgb2	882.147	0.930121	0.239352	3.886	0.000101911	0.0327614
Frzb	135.31	3.02396	0.43754	6.91127	4.80325e-12	1.54879e-09		Tnfaip2	445.75	1.693	0.309841	5.4641	4.65265e-08	1.56339e-05		Lair1	92.2429	1.39216	0.35861	3.88211	0.000103555	0.0327614
Lcn2	69.2047	4.33694	0.631803	6.86439	6.67771e-12	2.10835e-09		Laptm5	2148.5	1.23929	0.228752	5.4176	6.04055e-08	1.94518e-05		Irf7	451.4	1.21779	0.313751	3.8814	0.000103856	0.0327614
Lilr4b	174.916	3.52889	0.515981	6.8392	7.96393e-12	2.46313e-09		Tlr7	124.456	1.54707	0.285926	5.41072	6.27722e-08	1.96475e-05		Gbp3	1009.35	0.578852	0.152043	3.80716	0.000140569	0.0420027
Ctsd	8187.23	1.45907	0.215897	6.75816	1.39756e-11	4.23602e-09		Plau	259.456	1.4972	0.276855	5.40789	6.377e-08	1.96475e-05		Lyz2	7449.48	1.04077	0.273446	3.80614	0.000141155	0.0420027
Gpr137b	558.727	2.24701	0.333044	6.7469	1.51037e-11	4.47592e-09		Pltp	1202.14	1.31668	0.243654	5.40389	6.52127e-08	1.96475e-05		Ifi44	74.0101	1.64738	0.432853	3.80587	0.000141304	0.0420027
C3ar1	361.859	2.64348	0.391947	6.74448	1.53578e-11	4.47592e-09		B430306N03Rik	43.9845	3.26377	0.604237	5.40147	6.60976e-08	1.96475e-05		Pim1	922.974	0.607638	0.160073	3.79599	0.000147053	0.0428866
Csf2rb	602.232	1.57964	0.235349	6.71191	1.92095e-11	5.49284e-09		Socs3	220.072	1.59223	0.295579	5.38681	7.17191e-08	2.09163e-05		Lilrb4a	247.334	1.65447	0.438936	3.76927	0.000163723	0.0468641
Ncf1	488.345	1.49775	0.223702	6.69529	2.15244e-11	6.04079e-09		Cd68	509.859	1.90516	0.354572	5.37312	7.73871e-08	2.21513e-05		Pros1	327.354	0.656323	0.17547	3.74036	0.000183756	0.0493894
Rnf128	75.8701	3.17089	0.474084	6.68846	2.25527e-11	6.21428e-09		Cxcl16	549.036	1.59318	0.297963	5.3469	8.94757e-08	2.51459e-05		Hk3	179.268	1.75349	0.46909	3.73806	0.000185442	0.0493894
Socs3	220.072	2.05686	0.309376	6.64841	2.96266e-11	8.0177e-09		Pira2	130.034	2.10375	0.396949	5.29979	1.15936e-07	3.20004e-05		Stac2	90.5263	1.62788	0.435504	3.73793	0.000185542	0.0493894
Msr1	200.776	2.75239	0.414207	6.64497	3.03276e-11	8.06343e-09		Lilr4b	174.916	2.61196	0.493313	5.29473	1.19192e-07	3.2322e-05		Laptm5	2148.5	0.854428	0.228888	3.73295	0.000189253	0.0493894
Sdc3	1637.86	1.57175	0.237	6.63185	3.31507e-11	8.66204e-09		Slc29a3	339.005	1.18792	0.226979	5.23361	1.66234e-07	4.43013e-05		Csf2rb2	482.962	1.05556	0.28352	3.72304	0.000196835	0.0497228
Itgam	278.867	1.51363	0.229173	6.60474	3.98203e-11	1.02284e-08		Irf7	451.4	1.62924	0.313313	5.20004	1.99247e-07	5.21993e-05		Il18bp	88.3265	1.80713	0.486499	3.71457	0.000203552	0.0497228
C1qb	1148.78	1.9882	0.304962	6.51952	7.0531e-11	1.7815e-08		Pik3r5	351.695	1.44239	0.278783	5.17389	2.29268e-07	5.90633e-05		Adam8	205.305	1.60929	0.433858	3.70925	0.000207873	0.0497228
Slc15a3	139.234	3.15572	0.485004	6.50659	7.68759e-11	1.90993e-08		Dnase2a	144.976	1.43707	0.279581	5.1401	2.74595e-07	6.94636e-05		Pirb	347.742	1.04643	0.282181	3.70835	0.000208613	0.0497228
Cotl1	1985.47	1.4717	0.226521	6.49698	8.19503e-11	2.00316e-08		Oas2	79.1816	1.52405	0.29666	5.13736	2.78627e-07	6.94636e-05		Whamm	344.998	0.495473	0.133631	3.70777	0.000209095	0.0497228
C1qa	775.488	1.81974	0.280827	6.47993	9.17673e-11	2.20751e-08		C1qb	1148.78	1.47624	0.290896	5.0748	3.87912e-07	9.51738e-05		Nceh1	382.808	0.90656	0.247186	3.66753	0.000244908	0.0565006
Slfn2	647.913	1.66385	0.258509	6.4363	1.22419e-10	2.89885e-08		Msr1	200.776	1.99096	0.395911	5.0288	4.93552e-07	0.000119201		Slamf7	263.121	1.27828	0.34945	3.65798	0.000254214	0.0577851
Ptgs2	133.011	3.9197	0.618412	6.33833	2.32267e-10	5.4154e-08		Unc93b1	985.07	0.970576	0.193369	5.0193	5.18589e-07	0.000121923		Ifi211	495.01	0.853972	0.23437	3.64369	0.000268761	0.0602063
Gusb	636.018	1.92227	0.303485	6.334	2.38881e-10	5.48521e-08		Slfn2	647.913	1.23769	0.246663	5.01772	5.22896e-07	0.000121923		Rtp4	198.338	1.0497	0.289374	3.62748	0.000286201	0.0631973
Itgad	29.8106	4.75788	0.753022	6.31838	2.64322e-10	5.9788e-08		Hk3	179.268	2.34745	0.468024	5.01567	5.28488e-07	0.000121923		Inpp5d	799.66	0.87948	0.243314	3.6146	0.000300816	0.064685
Tnfaip2	445.75	2.0425	0.324732	6.28981	3.17861e-10	7.0841e-08		Csf2rb2	482.962	1.41683	0.283067	5.00529	5.57782e-07	0.000126789		Psap	10834.5	0.708975	0.196165	3.61417	0.000301308	0.064685
Pik3r5	351.695	1.83577	0.292075	6.28528	3.27266e-10	7.18798e-08		Stac2	90.5263	2.16291	0.433302	4.99169	5.98546e-07	0.000134083		Fgfbp3	13.3375	2.78214	0.771434	3.60646	0.000310408	0.0650848
Evi2	243.413	1.7157	0.273221	6.27954	3.39569e-10	7.27508e-08		Il7r	273.122	1.72313	0.346438	4.97384	6.56396e-07	0.000144942		Ccr5	138.006	1.26216	0.350067	3.60547	0.000311592	0.0650848
B430306N03Rik	43.9845	3.94079	0.628339	6.27176	3.56989e-10	7.51412e-08		Lyz1	915.572	1.15213	0.231927	4.96761	6.77819e-07	0.000147564		Oip5	12.9501	3.20958	0.892249	3.59718	0.00032169	0.0662981
Pira2	130.034	2.59868	0.415202	6.25883	3.87873e-10	8.05234e-08		C1qc	1131.41	1.37937	0.27788	4.96389	6.90941e-07	0.000148332		Apobec1	417.085	0.874399	0.243403	3.59239	0.000327656	0.0666392
Grn	1735.28	1.09119	0.17453	6.25221	4.04697e-10	8.28808e-08		Fgr	147.943	1.78088	0.359392	4.95527	7.22299e-07	0.000152939		Lilr4b	174.916	1.77394	0.494958	3.58403	0.000338336	0.067047
Tapbp	1400.39	0.672305	0.107644	6.24564	4.22058e-10	8.52839e-08		Cotl1	1985.47	1.05922	0.216037	4.90296	9.44052e-07	0.000197192		Pira2	130.034	1.42549	0.398949	3.57312	0.000352755	0.0690193
Unc93b1	985.07	1.26401	0.202744	6.23452	4.53159e-10	9.03634e-08		Anpep	784.247	1.5244	0.3113	4.8969	9.73624e-07	0.000200657		Gpr137b-ps	491.618	1.07722	0.303317	3.55146	0.000383101	0.0738313
Igsf6	132.525	2.04169	0.328122	6.22236	4.8974e-10	9.55852e-08		Frzb	135.31	2.04039	0.419093	4.86858	1.12403e-06	0.000225638		Sirpa	1033.45	0.743616	0.209537	3.54886	0.000386901	0.0738313
Stac2	90.5263	2.81507	0.452464	6.22165	4.9196e-10	9.55852e-08		Ly6e	1703.42	0.942789	0.193862	4.8632	1.15503e-06	0.000228888		C1qb	1148.78	1.02619	0.291122	3.52496	0.000423553	0.0782618
Nceh1	382.808	1.60621	0.258289	6.21864	5.0148e-10	9.62016e-08		Slc11a1	200.167	1.70461	0.351267	4.85274	1.21768e-06	0.000238249		Pltp	1202.14	0.859707	0.243903	3.52478	0.000423827	0.0782618
Hexa	814.215	1.35543	0.218133	6.21378	5.17263e-10	9.7989e-08		Vcam1	559.821	1.38321	0.287185	4.81645	1.46135e-06	0.000278866		Evl	626.911	0.784478	0.222706	3.52248	0.000427527	0.0782618
Pltp	1202.14	1.57645	0.255499	6.17007	6.82598e-10	1.27713e-07		Saa3	10.8162	6.26169	1.30523	4.79737	1.60762e-06	0.000303036		Xlr5a	25.341	3.48541	0.989969	3.52072	0.000430372	0.0782618
Tlr7	124.456	1.82262	0.299297	6.08968	1.13139e-09	2.09101e-07		Tapbp	1400.39	0.488372	0.102579	4.76095	1.92683e-06	0.000358831		Cd53	369.519	1.02944	0.293827	3.50355	0.000459101	0.08064
Fyb	1196.95	1.32467	0.218183	6.07139	1.26805e-09	2.30185e-07		Cyba	497.083	1.22058	0.256852	4.75207	2.01342e-06	0.000370494		Mylip	1013.22	0.562425	0.161047	3.4923	0.000478876	0.0831683
Apobr	165.773	1.27561	0.210136	6.07041	1.27585e-09	2.30185e-07		Rnf128	75.8701	2.15573	0.455233	4.73544	2.18581e-06	0.000395524		Slc11a1	200.167	1.22487	0.352324	3.47653	0.000507948	0.0862797
Gns	2456.07	0.847173	0.139621	6.06764	1.29801e-09	2.31428e-07		Clca3a1	72.7094	2.26406	0.478247	4.73407	2.20062e-06	0.000395524		H2-T23	573.441	0.688244	0.198417	3.46868	0.000523015	0.0862797
Sema4d	460.701	1.45746	0.240355	6.06379	1.32953e-09	2.34292e-07		C3ar1	361.859	1.76924	0.374315	4.72659	2.2832e-06	0.000405648		Slfn2	647.913	0.856842	0.247077	3.46791	0.000524518	0.0862797
Gdf15	21.521	5.87769	0.970253	6.05789	1.37916e-09	2.40243e-07		Itgad	29.8106	3.44115	0.729196	4.71911	2.36884e-06	0.000414014		Elmod2	247.554	0.709283	0.204543	3.46765	0.000525032	0.0862797
Csf2rb2	482.962	1.79025	0.296673	6.03442	1.59532e-09	2.74739e-07		Cd300c2	67.103	2.01398	0.426888	4.71782	2.38386e-06	0.000414014		Tspan14	260.37	0.61491	0.177374	3.46674	0.000526805	0.0862797
Mmp14	451.397	1.42541	0.236965	6.01529	1.79562e-09	3.0576e-07		Apobec1	417.085	1.14242	0.242856	4.70411	2.54979e-06	0.000437912		AI427809	38.0471	2.09672	0.605119	3.46497	0.000530282	0.0862797
Soat1	457.371	1.64049	0.274694	5.97208	2.34247e-09	3.85901e-07		Slamf7	263.121	1.63398	0.348788	4.68474	2.8031e-06	0.000470952		Lyz1	915.572	0.803134	0.23223	3.45836	0.00054347	0.0875043
Selplg	296.894	1.67302	0.280142	5.97207	2.34265e-09	3.85901e-07		Oasl2	348.586	0.975822	0.208541	4.67928	2.87891e-06	0.000473794		Ifi205	384.813	0.82991	0.241284	3.43956	0.000582653	0.092846
Hck	119.256	1.82835	0.306351	5.96814	2.39972e-09	3.91051e-07		Gbp6	1114.07	0.695329	0.148623	4.67849	2.88997e-06	0.000473794		Tyrobp	227.221	1.27265	0.371452	3.42616	0.000612186	0.0964213
Irf5	504.666	1.34961	0.227134	5.94189	2.81752e-09	4.45026e-07		Sla	285.607	1.19678	0.255891	4.67693	2.91197e-06	0.000473794		Lpcat2	80.8587	1.30861	0.384116	3.4068	0.000657282	0.101596
Sla	285.607	1.59247	0.268012	5.9418	2.81903e-09	4.45026e-07		Ctsd	8187.23	0.960213	0.205869	4.66419	3.09836e-06	0.000498868		Hmox1	423.901	0.993202	0.291818	3.4035	0.000665278	0.101814
Il7r	273.122	2.15262	0.362925	5.93129	3.00564e-09	4.69593e-07		Cyth4	702.182	1.09549	0.235356	4.6546	3.24615e-06	0.000517275		Themis2	345.856	0.907005	0.267338	3.39273	0.000691996	0.104504
Cd300a	112.089	2.27419	0.384301	5.91772	3.26439e-09	5.04814e-07		Mmp8	11.1773	6.2852	1.35188	4.64923	3.33176e-06	0.000525499		Oasl2	348.586	0.709278	0.209165	3.391	0.000696381	0.104504
Evi2b	206.567	1.66346	0.282015	5.89848	3.66855e-09	5.61584e-07		Ly9	168.338	1.51892	0.327095	4.64368	3.4226e-06	0.000534376		Rnf128	75.8701	1.55179	0.458349	3.38561	0.000710198	0.105138
Tcirg1	180.243	1.62962	0.27861	5.84911	4.94212e-09	7.48978e-07		Tyrobp	227.221	1.71864	0.370584	4.63766	3.52382e-06	0.000544676		Spi1	326.319	0.965619	0.285343	3.38407	0.000714205	0.105138
Pld3	655.66	1.64742	0.281938	5.84319	5.12118e-09	7.6843e-07		Grn	1735.28	0.768776	0.166446	4.61877	3.86015e-06	0.000582784		Cxcl16	549.036	1.00758	0.298564	3.37477	0.000738775	0.107729
Il10rb	444.471	1.03019	0.176659	5.83149	5.49362e-09	8.16233e-07		Siglec1	446.092	1.24754	0.270175	4.61752	3.88347e-06	0.000582784		Csf2rb	602.232	0.757617	0.225147	3.36499	0.000765478	0.110579
B4galt5	299.29	1.46476	0.251637	5.8209	5.85323e-09	8.44816e-07		Ncf1	488.345	0.985043	0.213621	4.61118	4.00395e-06	0.000595088		Lcn2	69.2047	2.05663	0.612239	3.3592	0.000781684	0.111013
Arl4c	479.501	1.55731	0.267832	5.81448	6.08212e-09	8.69571e-07		Soat1	457.371	1.20744	0.262145	4.60598	4.10521e-06	0.000601753		Cfp	220.447	1.03921	0.309401	3.35879	0.000782844	0.111013
Rftn1	520.007	1.22886	0.211538	5.8092	6.27738e-09	8.891e-07		Tcirg1	180.243	1.22579	0.266192	4.6049	4.12666e-06	0.000601753		Pik3r5	351.695	0.936415	0.279608	3.34903	0.000810943	0.112926
Ms4a7	113.519	2.96548	0.514239	5.76672	8.08282e-09	1.11359e-06		Hck	119.256	1.34569	0.29325	4.58889	4.45599e-06	0.000643702		Slfn5	1775.93	0.594872	0.178156	3.33905	0.000840648	0.11499
Pla2g7	776.2	1.34089	0.23404	5.72929	1.00849e-08	1.37691e-06		Runx1	477.303	1.18104	0.259215	4.55621	5.20838e-06	0.000745425		Tlr7	124.456	0.960004	0.288402	3.3287	0.000872521	0.116675
Runx1	477.303	1.55559	0.271676	5.7259	1.02885e-08	1.39216e-06		Nxpe5	27.1311	2.5421	0.558312	4.5532	5.28365e-06	0.000749261		Slc35b3	73.2669	0.924773	0.278254	3.32349	0.000888987	0.117055
Mfge8	2730.91	1.92732	0.336949	5.71992	1.06577e-08	1.42935e-06		Ifi213	78.444	2.5701	0.56553	4.54458	5.50451e-06	0.000773484		Selplg	296.894	0.889156	0.268221	3.31501	0.000916383	0.11903
Hk3	179.268	2.79855	0.490122	5.7099	1.13039e-08	1.50273e-06		Gdf15	21.521	4.28378	0.94419	4.53699	5.70621e-06	0.000787508		Xlr5b	31.7656	3.55473	1.0746	3.30797	0.000939763	0.119902
Tyrobp	227.221	2.20684	0.388105	5.68619	1.29905e-08	1.70308e-06		Ccl8	152.015	1.97444	0.435652	4.53214	5.83878e-06	0.000794497		Cyth4	702.182	0.778759	0.2357	3.30402	0.000953076	0.119902
H2-T23	573.441	1.18043	0.207617	5.6856	1.30357e-08	1.70308e-06		Gns	2456.07	0.603238	0.133124	4.53139	5.85965e-06	0.000794497		Ctsl	3768.75	1.32035	0.399657	3.30371	0.000954131	0.119902
Cx3cr1	104.844	1.78669	0.315185	5.66872	1.43871e-08	1.86357e-06		Inpp5d	799.66	1.09745	0.243088	4.51462	6.34312e-06	0.00084522		Itprip	94.1621	1.15747	0.35123	3.29547	0.000982558	0.122479
Cyth4	702.182	1.39501	0.246755	5.65341	1.57294e-08	2.02016e-06		Fam105a	116.831	1.55294	0.344279	4.5107	6.46143e-06	0.000853627		Msr1	200.776	1.30576	0.397336	3.28629	0.00101515	0.123423
Fcer1g	464.858	1.71327	0.303805	5.63936	1.70683e-08	2.1737e-06		Gbp3	1009.35	0.682364	0.151842	4.4939	6.99315e-06	0.000916043		Gbp10	660.741	0.592093	0.180193	3.28588	0.00101664	0.123423
Slamf7	263.121	2.05286	0.36539	5.61827	1.92874e-08	2.43584e-06		B4galt5	299.29	1.07626	0.24025	4.47976	7.4726e-06	0.000970622		Plau	259.456	0.913632	0.278175	3.28438	0.00102207	0.123423
Ly9	168.338	1.91625	0.342486	5.59512	2.20468e-08	2.76131e-06		March1	273.365	1.26936	0.28446	4.46235	8.10639e-06	0.00103554		Cyba	497.083	0.843363	0.257399	3.27648	0.00105111	0.125946
Myo1f	464.598	1.54799	0.278434	5.55962	2.70362e-08	3.35847e-06		Edem1	972.672	0.696422	0.156212	4.45817	8.26606e-06	0.00104728		Cd274	231.276	0.703096	0.218345	3.22011	0.0012814	0.150049
Cd300c2	67.103	2.47708	0.44597	5.55437	2.7862e-08	3.41214e-06		Mmp14	451.397	1.00441	0.226183	4.44071	8.96609e-06	0.00112674		Oas1b	28.9802	1.68593	0.523919	3.21791	0.00129128	0.150069
Il4ra	545.59	1.22957	0.221384	5.55401	2.79186e-08	3.41214e-06		Sema4d	460.701	1.01766	0.229426	4.43568	9.17841e-06	0.00114412		Mmp8	11.1773	4.37922	1.37278	3.19005	0.0014225	0.163992
Anpep	784.247	1.81197	0.326411	5.55119	2.8373e-08	3.43994e-06		Apobr	165.773	0.878985	0.201022	4.37258	1.22788e-05	0.0015063		H2-Q1	73.1437	1.01353	0.317914	3.18806	0.00143229	0.163992
Cd44	723.366	1.29368	0.233721	5.53513	3.10999e-08	3.71117e-06		Piezo1	964.386	0.636756	0.147236	4.32473	1.52718e-05	0.00185871		Yy1	821.156	0.255625	0.080378	3.18028	0.00147132	0.167222
Fgr	147.943	2.07972	0.376411	5.52512	3.29258e-08	3.89837e-06		Pld3	655.66	1.16225	0.269005	4.32054	1.55651e-05	0.00187961		Socs3	220.072	0.943309	0.297138	3.17465	0.00150018	0.169258
Rnf149	593.29	1.15017	0.208825	5.5078	3.63345e-08	4.2686e-06		Cfp	220.447	1.33269	0.308643	4.3179	1.57521e-05	0.00188744		D030025P21Rik	48.6507	1.70402	0.538595	3.16382	0.00155715	0.173158
Fam105a	116.831	1.98163	0.360165	5.502	3.75511e-08	4.37759e-06		C4b	1777.17	0.988593	0.229744	4.30303	1.6848e-05	0.00200323		Gbp2b	48.5429	1.91243	0.606087	3.15538	0.0016029	0.176972
C4b	1777.17	1.32494	0.240916	5.49959	3.80674e-08	4.40391e-06		Lair1	92.2429	1.5377	0.357554	4.30062	1.70324e-05	0.00200969		Ly6e	1703.42	0.611311	0.194034	3.15053	0.00162976	0.178661
Capg	432.552	1.43747	0.261572	5.49549	3.89636e-08	4.47343e-06		Capg	432.552	1.06847	0.249588	4.28095	1.86096e-05	0.00217916		H2-Ab1	2751.19	0.778317	0.249318	3.12178	0.00179759	0.191623
Slc11a1	200.167	2.01636	0.368009	5.4791	4.27492e-08	4.87116e-06		Ms4a7	113.519	2.0926	0.491927	4.25389	2.10091e-05	0.00244164		Cotl1	1985.47	0.674445	0.216195	3.11962	0.00181087	0.191717
P2rx4	286.463	1.04317	0.190455	5.47724	4.32022e-08	4.88604e-06		AU022793	10.4718	6.18435	1.46217	4.22956	2.34152e-05	0.00270096		Trim30a	507.495	0.821971	0.263839	3.11543	0.00183679	0.193138
Tgfb1	559.595	1.08374	0.198219	5.4674	4.56693e-08	5.1268e-06		Evi2	243.413	1.09696	0.261253	4.19886	2.68264e-05	0.00307153		Gdf15	21.521	2.98058	0.958753	3.10881	0.00187844	0.196182
Cdk18	129.884	2.05091	0.375742	5.45829	4.80754e-08	5.29935e-06		Hexb	625.53	1.08583	0.258817	4.19534	2.72461e-05	0.00309664		Npc2	1616.89	0.337488	0.108721	3.10417	0.00190812	0.197945
Ctsb	12680.1	1.56984	0.287642	5.45762	4.82554e-08	5.29935e-06		P2rx4	286.463	0.761742	0.181733	4.19154	2.77073e-05	0.00312607		Tmem26	52.1928	1.78746	0.576404	3.10105	0.00192838	0.198714
Ddost	454.412	0.79718	0.146746	5.43238	5.56062e-08	6.01937e-06		Syk	1358.13	1.06947	0.255441	4.18678	2.8294e-05	0.00316913		Pik3ap1	685.683	0.839697	0.271288	3.09522	0.00196667	0.2008
Kcnn4	80.5044	1.80944	0.334179	5.41459	6.14303e-08	6.60267e-06		Tmem86a	112.485	1.58689	0.379461	4.18196	2.89011e-05	0.00321384		Kcnn4	80.5044	0.997144	0.322336	3.0935	0.00197813	0.2008
Hmox1	423.901	1.6422	0.305358	5.37795	7.53403e-08	8.04072e-06		Cemip	37.0554	2.13941	0.51265	4.17323	3.00314e-05	0.00331569		Ccl3	15.4823	3.01999	0.980483	3.08011	0.00206925	0.206085
Fcgr2b	274.627	1.48541	0.277331	5.3561	8.50395e-08	8.94982e-06		Tpp1	615.067	0.665002	0.159465	4.17022	3.0431e-05	0.00333597		B4galt5	299.29	0.742509	0.241085	3.07986	0.00207095	0.206085
D030025P21Rik	48.6507	2.98839	0.558194	5.35369	8.61794e-08	8.99134e-06		Gusb	636.018	1.20729	0.289672	4.16779	3.07568e-05	0.00334794		Sla	285.607	0.790685	0.256835	3.07858	0.00207992	0.206085
Ctsa	1104.25	1.12914	0.210945	5.35276	8.66206e-08	8.99134e-06		Tmem26	52.1928	2.38084	0.573369	4.15236	3.29061e-05	0.00355685		Tpp1	615.067	0.490587	0.15987	3.06867	0.00215014	0.209124
Pstpip1	238.222	1.61376	0.301795	5.3472	8.93275e-08	9.20924e-06		Il10ra	377.688	1.23777	0.299185	4.13716	3.51638e-05	0.00374846		Gramd1a	459.283	0.478659	0.156069	3.06697	0.00216238	0.209124
Oas3	100.893	2.3628	0.444344	5.3175	1.05203e-07	1.07004e-05		Ly6c2	90.4055	1.526	0.370541	4.11831	3.81657e-05	0.00401843		Mafb	989.172	0.854843	0.27875	3.0667	0.00216438	0.209124
Ifi30	506.959	1.4133	0.265888	5.3154	1.06421e-07	1.07521e-05		Pik3ap1	685.683	1.11602	0.271009	4.11801	3.82163e-05	0.00401843		Stab2	175.278	1.26136	0.411743	3.06346	0.00218793	0.210055
BC017643	299.505	1.10888	0.209111	5.30283	1.14024e-07	1.14439e-05		Pira7	88.9912	1.77017	0.431222	4.105	4.04314e-05	0.00419428		1700071M16Rik	78.2254	1.13631	0.371837	3.05592	0.0022437	0.214079
Slc29a3	339.005	1.25586	0.238195	5.27239	1.3466e-07	1.33384e-05		Arl4c	479.501	1.04824	0.255656	4.1002	4.12789e-05	0.0042265		Ly6c2	90.4055	1.13535	0.372415	3.04863	0.00229889	0.215119
Dnase2a	144.976	1.5455	0.293225	5.2707	1.35902e-07	1.3374e-05		Uggt1	925.747	0.409317	0.099867	4.09862	4.15623e-05	0.0042265		Zbp1	226.499	1.17316	0.384921	3.04779	0.00230533	0.215119
Cd48	104.72	1.75592	0.333905	5.25874	1.45046e-07	1.41321e-05		Ifi44	74.0101	1.76634	0.431976	4.08897	4.33286e-05	0.00435568		Oas2	79.1816	0.914597	0.300144	3.04719	0.00230992	0.215119
Cd72	222.589	1.6131	0.306777	5.2582	1.4547e-07	1.41321e-05		Cndp2	814.853	0.793886	0.19417	4.08861	4.33962e-05	0.00435568		Tmem86a	112.485	1.16103	0.381022	3.04714	0.00231026	0.215119
Sgpl1	809.214	0.924657	0.176204	5.24766	1.54043e-07	1.47755e-05		Ifi205	384.813	0.982889	0.24091	4.0799	4.50559e-05	0.00449309		Gdpgp1	90.6007	0.917985	0.302048	3.0392	0.00237207	0.218244
Arpc4	1215.32	0.588729	0.112559	5.2304	1.69145e-07	1.59391e-05		Evi2a	182.697	1.16133	0.284931	4.07581	4.58543e-05	0.0045434		Ccl7	21.7381	1.98804	0.655396	3.03335	0.00241857	0.221206
Zdhhc20	440.007	0.8504	0.163052	5.2155	1.83324e-07	1.71462e-05		Ddx58	528.848	0.841767	0.207	4.0665	4.77241e-05	0.00467295		Hexb	625.53	0.783216	0.259214	3.02151	0.00251519	0.224844
Vav1	528.865	1.64977	0.316387	5.2144	1.84416e-07	1.71462e-05		Cyp4b1	295.11	1.64225	0.40387	4.0663	4.77664e-05	0.00467295		Prex1	1512.6	0.626822	0.207472	3.02123	0.00251749	0.224844
Tnfrsf1b	338.128	1.20432	0.231156	5.20997	1.88876e-07	1.74538e-05		Cd44	723.366	0.906237	0.222968	4.06442	4.81522e-05	0.00468106		Hexa	814.215	0.629363	0.208455	3.01918	0.00253457	0.224844
Atp8b4	62.3682	2.05404	0.399391	5.14293	2.70493e-07	2.45468e-05		Csf3r	88.8475	1.44625	0.356315	4.05891	4.93013e-05	0.00476281		Gpsm3	210.992	0.675659	0.224177	3.01396	0.00257864	0.226466
Lgals3	1232.41	2.88151	0.561203	5.13452	2.8286e-07	2.55163e-05		Cd38	267.263	1.25037	0.308213	4.05684	4.97414e-05	0.00477548		Pnldc1	47.6568	1.00544	0.333952	3.01073	0.0026062	0.227594
Cd63	692.225	1.13115	0.220923	5.12011	3.05352e-07	2.72212e-05		Lyn	729.654	0.946881	0.233763	4.05061	5.10845e-05	0.00482509		9930111J21Rik2	1169.01	0.763257	0.254247	3.00203	0.00268183	0.232882
Cd38	267.263	1.65109	0.322911	5.11315	3.16834e-07	2.79164e-05		Sgpl1	809.214	0.680478	0.168015	4.05011	5.11946e-05	0.00482509		Itgam	278.867	0.658908	0.220079	2.99396	0.00275379	0.236911
AB124611	140.479	1.68294	0.329954	5.10054	3.38688e-07	2.9473e-05		Fcgr2b	274.627	1.0685	0.264784	4.03535	5.45205e-05	0.00510742		Nfam1	162.55	0.814846	0.272214	2.9934	0.00275888	0.236911
Canx	5039.16	0.479338	0.0940085	5.09888	3.41673e-07	2.9473e-05		Pira4	87.5024	1.73021	0.430539	4.01871	5.85167e-05	0.00544875		Evi2a	182.697	0.854329	0.28598	2.98738	0.00281384	0.240295
Saa3	10.8162	6.8437	1.34229	5.09854	3.4228e-07	2.9473e-05		H2-T23	573.441	0.795509	0.198125	4.01519	5.93982e-05	0.00549772		Miga1	152.688	0.671297	0.22568	2.97456	0.00293412	0.24428
Lyn	729.654	1.24775	0.245102	5.09071	3.56716e-07	3.05426e-05		AI427809	38.0471	2.41739	0.602676	4.01109	6.04387e-05	0.00556072		Atp2b1	702.751	0.349535	0.117649	2.971	0.00296835	0.24428
March1	273.365	1.51766	0.298193	5.08952	3.5897e-07	3.05629e-05		Lhfpl2	294.726	1.4168	0.354637	3.99508	6.46736e-05	0.00591515		Vcam1	559.821	0.854845	0.287769	2.9706	0.00297223	0.24428
Lhfpl2	294.726	1.88233	0.371598	5.06551	4.07317e-07	3.44855e-05		Ccdc148	81.6657	1.42279	0.356279	3.99348	6.51107e-05	0.00592009		Irf5	504.666	0.645316	0.217279	2.96999	0.0029781	0.24428
Lair1	92.2429	1.8943	0.374056	5.06423	4.10064e-07	3.45251e-05		Tnfrsf1b	338.128	0.878657	0.220579	3.9834	6.79353e-05	0.00610509		Ctsz	1583.27	0.50661	0.170664	2.96845	0.00299302	0.24428
Prex1	1512.6	1.09691	0.217435	5.04477	4.5406e-07	3.78093e-05		Oip5	12.9501	3.53152	0.887555	3.97893	6.92247e-05	0.00617672		Tmem173	162.086	1.01166	0.340919	2.96746	0.00300273	0.24428
Arl11	43.4716	2.80686	0.556653	5.04238	4.5977e-07	3.80755e-05		Acox3	477.384	0.52335	0.131565	3.97788	6.95316e-05	0.00617672		Apobr	165.773	0.598564	0.202635	2.95391	0.00313779	0.253836
Inpp5d	799.66	1.28169	0.254947	5.02728	4.97475e-07	4.08693e-05		Mfge8	2730.91	1.27352	0.321327	3.96333	7.39106e-05	0.00652642		Snx5	1915.64	0.370716	0.125564	2.95241	0.00315303	0.253836
Ostf1	979.862	0.573143	0.114133	5.02173	5.12076e-07	4.15423e-05		Zbp1	226.499	1.52193	0.384258	3.96069	7.47348e-05	0.00652642		C4b	1777.17	0.67795	0.229884	2.94909	0.00318707	0.255247
Spcs3	471.389	0.828921	0.165073	5.02154	5.12597e-07	4.15423e-05		Itgam	278.867	0.867463	0.219296	3.95567	7.63189e-05	0.00662731		H2-T9	1123.38	0.427691	0.145139	2.94677	0.00321115	0.255492
Edem1	972.672	0.820966	0.16392	5.00833	5.4903e-07	4.42583e-05		AB124611	140.479	1.24652	0.31529	3.95357	7.69949e-05	0.00664866		Tapbp	1400.39	0.302284	0.102876	2.93834	0.00329973	0.258971
Pkib	119.114	1.7617	0.352003	5.00479	5.5923e-07	4.48068e-05		Fcgr4	33.9378	2.87296	0.728732	3.94242	8.06651e-05	0.00690739		Il7r	273.122	1.01843	0.34758	2.93006	0.003389	0.264564
Neu1	195.684	1.15116	0.230052	5.00392	5.61747e-07	4.48068e-05		Pros1	327.354	0.690057	0.175063	3.94176	8.08848e-05	0.00690739		Vav1	528.865	0.883955	0.302224	2.92483	0.00344643	0.266446
Ccr5	138.006	1.82852	0.365698	5.0001	5.73019e-07	4.54665e-05		Oas1b	28.9802	2.05012	0.520487	3.93886	8.18702e-05	0.00695312		Evi2	243.413	0.766983	0.262241	2.92473	0.00344757	0.266446
Pik3ap1	685.683	1.41868	0.284155	4.99262	5.95663e-07	4.7017e-05		Vav1	528.865	1.18788	0.301867	3.93512	8.31565e-05	0.00702377		Sned1	130.336	0.810357	0.278771	2.90689	0.00365045	0.278641
Bcl2l11	205.659	1.53626	0.30795	4.98869	6.07909e-07	4.7735e-05		Ctsb	12680.1	1.07815	0.274266	3.93104	8.45779e-05	0.00710501		H2-T22	1140.9	0.42143	0.145044	2.90554	0.00366622	0.278641
Lipa	900.88	1.17388	0.23579	4.97849	6.40827e-07	5.00605e-05		Slc38a1	384.189	0.916913	0.233562	3.92578	8.64477e-05	0.00722283		Myo1f	464.598	0.768355	0.266186	2.88654	0.00389507	0.289452
Gla	78.2862	2.40369	0.483099	4.97556	6.50606e-07	5.03058e-05		Gm14461	16.3659	4.82424	1.23041	3.92083	8.82445e-05	0.00733331		Ctsc	552.644	0.609752	0.211641	2.88107	0.00396331	0.292723
Fcgr3	515.013	1.65388	0.332533	4.97356	6.57328e-07	5.04197e-05		Trim25	851.692	0.658541	0.168309	3.91268	9.12767e-05	0.00754473		Fcgr2b	274.627	0.763585	0.265566	2.87532	0.00403624	0.295679
Spi1	326.319	1.48501	0.298605	4.97315	6.58733e-07	5.04197e-05		Lpcat2	80.8587	1.49566	0.382825	3.90689	9.34905e-05	0.00768661		Col8a1	158.939	1.11105	0.389662	2.85132	0.00435379	0.313007
Wfdc17	84.5624	2.49132	0.501658	4.96618	6.82855e-07	5.17434e-05		Irf5	504.666	0.844996	0.216863	3.89646	9.76096e-05	0.0079408		Arl4c	479.501	0.728232	0.256148	2.84301	0.00446898	0.319801
Ccl8	152.015	2.26522	0.456351	4.96377	6.91376e-07	5.21284e-05		Csf2ra	143.404	1.27084	0.326602	3.8911	9.97918e-05	0.00807582		Ch25h	9.46901	3.19693	1.13006	2.82898	0.00466962	0.329792
Pla2g15	263.257	1.07167	0.215965	4.96225	6.96817e-07	5.22785e-05		Nectin4	23.2812	2.65464	0.68265	3.88873	0.000100771	0.00811263		Irf9	493.7	0.5283	0.186815	2.82793	0.00468504	0.329792
AU022793	10.4718	7.46941	1.50643	4.95836	7.10908e-07	5.3073e-05		Kcnn4	80.5044	1.24358	0.320401	3.88133	0.000103886	0.00832002		Ifngr1	899.464	0.377147	0.133462	2.82587	0.00471528	0.329792
Ccl3	15.4823	4.9651	1.00221	4.95413	7.26535e-07	5.39737e-05		Cd300lf	74.7103	1.80752	0.4665	3.87464	0.000106782	0.0084668		Cd38	267.263	0.870037	0.309008	2.81558	0.00486885	0.338999
Atp2b1	702.751	0.608373	0.123131	4.94087	7.77761e-07	5.72183e-05		Runx2	71.7908	1.59915	0.412862	3.87332	0.000107362	0.0084668		Slfn1	148.503	1.4861	0.528749	2.81059	0.00494501	0.341622
Irf7	451.4	1.61791	0.328676	4.9225	8.54464e-07	6.19589e-05		Fyb	1196.95	0.804523	0.208162	3.86489	0.000111138	0.00866469		Gpr137b	558.727	0.89519	0.318548	2.81022	0.00495073	0.341622
Themis2	345.856	1.37508	0.279795	4.91462	8.89564e-07	6.41968e-05		Acp2	451.11	0.598173	0.154807	3.86398	0.000111553	0.00866469		H2-DMb1	245.777	0.931357	0.331738	2.80751	0.00499264	0.342983
Ly6e	1703.42	0.999184	0.203375	4.913	8.96918e-07	6.44208e-05		Ctsc	552.644	0.816011	0.211263	3.86253	0.00011222	0.00867291		Fam105a	116.831	0.971312	0.346539	2.80289	0.00506464	0.344318
H2-Ab1	2751.19	1.28385	0.261403	4.91138	9.04372e-07	6.46498e-05		Slc43a2	675.825	0.603588	0.156432	3.85847	0.000114101	0.00875533		AU022793	10.4718	4.18474	1.49349	2.80199	0.00507889	0.344318
Npc2	1616.89	0.558701	0.113938	4.90353	9.41279e-07	6.69722e-05		Hexa	814.215	0.803196	0.208201	3.85779	0.000114419	0.00875533		Ifi204	488.39	0.68203	0.244899	2.78495	0.00535362	0.359787
Evl	626.911	1.14325	0.233299	4.90037	9.56541e-07	6.77401e-05		Prg4	173.038	1.48133	0.384266	3.85496	0.000115749	0.00881349		Xaf1	127.461	0.79595	0.286103	2.78204	0.00540177	0.359893
Nxpe5	27.1311	2.8476	0.582409	4.88934	1.01176e-06	7.13176e-05		Kcnj16	62.7948	2.28137	0.592987	3.84726	0.000119446	0.00905041		Fgr	147.943	1.00421	0.36154	2.7776	0.00547625	0.363289
Ifi213	78.444	2.87834	0.591759	4.86404	1.15012e-06	7.88689e-05		Gbp10	660.741	0.691406	0.179953	3.84215	0.00012196	0.00919576		Rassf4	652.909	0.52161	0.187937	2.77545	0.00551259	0.363593
Tmem26	52.1928	2.90772	0.598935	4.85481	1.20502e-06	8.18928e-05		Itga4	797.284	0.994196	0.259292	3.83428	0.000125935	0.0094494		Itga4	797.284	0.720119	0.259545	2.77455	0.00552787	0.363593
Tmem165	237.749	1.03043	0.212451	4.85018	1.2335e-06	8.34541e-05		Ap5b1	162.024	0.865683	0.226671	3.81912	0.000133929	0.00995257		Acp2	451.11	0.430727	0.15535	2.77262	0.00556071	0.364203
Trim30a	507.495	1.33338	0.276271	4.82635	1.39061e-06	9.36653e-05		B2m	4625.01	0.621491	0.163252	3.80695	0.000140692	0.0103356		Clcn5	87.8886	0.828723	0.299536	2.76669	0.00566294	0.369334
Runx2	71.7908	2.08076	0.431518	4.82196	1.42154e-06	9.53249e-05		Ccl7	21.7381	2.47439	0.650086	3.80625	0.000141089	0.0103356		Usp18	213.021	0.890874	0.32276	2.76017	0.00577707	0.374112
Nckap1l	835.162	1.31352	0.272676	4.81714	1.45632e-06	9.68005e-05		Selplg	296.894	1.01776	0.267754	3.8011	0.000144055	0.0105031		Lacc1	149.622	0.712407	0.258142	2.75975	0.00578462	0.374112
Ctsc	552.644	1.06503	0.221539	4.80741	1.52901e-06	0.000101189		Napsa	120.366	1.41798	0.373364	3.79784	0.000145962	0.0105921		Ctsk	115.103	1.20777	0.438385	2.75504	0.00586845	0.3757
Itga4	797.284	1.30438	0.27188	4.79765	1.60539e-06	0.000105323		Pkib	119.114	1.27713	0.336535	3.79493	0.000147684	0.010667		Wnt10b	11.5435	2.34991	0.853185	2.75428	0.00588209	0.3757
Esyt1	1145.1	0.558678	0.116857	4.78087	1.7454e-06	0.000113553		Wfdc17	84.5624	1.81981	0.479862	3.79236	0.000149223	0.0107281		Tnfsf10	233.272	0.742058	0.270078	2.74756	0.00600397	0.378789
AI427809	38.0471	3.00443	0.628435	4.78082	1.74582e-06	0.000113553		Fuca2	202.658	1.03362	0.273207	3.78327	0.000154784	0.0110764		Phf23	376.21	0.423273	0.154131	2.74619	0.00602923	0.378836
Evi2a	182.697	1.42572	0.298606	4.7746	1.80062e-06	0.000116121		Ms4a6d	87.8281	2.1778	0.576364	3.77852	0.000157762	0.0112076		C3ar1	361.859	1.02756	0.375264	2.73823	0.00617717	0.383951
Ms4a6c	143.246	1.48583	0.311661	4.76746	1.86564e-06	0.000119613		Ifi211	495.01	0.884726	0.234176	3.77804	0.000158068	0.0112076		Gm10432	103.066	0.723847	0.26439	2.7378	0.00618515	0.383951
Mmp8	11.1773	6.64276	1.39351	4.76693	1.87056e-06	0.000119613		Spi1	326.319	1.07634	0.28499	3.77677	0.000158875	0.0112134		Ctsd	8187.23	0.563397	0.205912	2.73611	0.00621702	0.384386
Pira7	88.9912	2.14352	0.451328	4.74936	2.04065e-06	0.000129941		Gpr65	85.0139	1.33995	0.355318	3.77114	0.000162505	0.0114175		Sh3bp1	252.671	0.74184	0.271827	2.72909	0.00635097	0.389563
Mafb	989.172	1.38533	0.29213	4.74218	2.11429e-06	0.000134067		Trim30a	507.495	0.992617	0.263541	3.76646	0.000165579	0.0115312		Xlr5c	17.2303	2.93836	1.07669	2.72908	0.00635117	0.389563
Cd300lf	74.7103	2.31045	0.487834	4.73614	2.17823e-06	0.000136975		Ccl3	15.4823	3.66272	0.972472	3.7664	0.000165616	0.0115312		Svep1	778.256	0.46575	0.170828	2.72642	0.00640255	0.390065
Tpm3	3785.18	0.711467	0.150552	4.72572	2.293e-06	0.000143463		Atp11a	782.551	0.614045	0.163329	3.75957	0.000170208	0.0117568		Ms4a6b	144.527	1.05972	0.388738	2.72605	0.00640982	0.390065
Gpsm3	210.992	1.10606	0.234124	4.72425	2.3097e-06	0.000143463		Themis2	345.856	1.00374	0.267001	3.75932	0.000170378	0.0117568		H2-Eb1	2257.8	0.643169	0.236753	2.71663	0.00659509	0.397508
Pira4	87.5024	2.12827	0.450551	4.7237	2.31592e-06	0.000143463		Mndal	513.968	1.03542	0.275643	3.7564	0.000172374	0.0118417		Arhgap30	1007.77	0.726935	0.267657	2.71592	0.00660927	0.397508
Cfp	220.447	1.52848	0.323597	4.72341	2.31926e-06	0.000143463		Ddost	454.412	0.522647	0.139972	3.73393	0.000188517	0.0128934		Runx2	71.7908	1.12637	0.415449	2.71122	0.00670361	0.401619
Pros1	327.354	0.866573	0.183711	4.71703	2.39307e-06	0.000147427		C1qa	775.488	0.995971	0.268081	3.71519	0.000203054	0.0137257		Syk	1358.13	0.691384	0.255623	2.70471	0.0068365	0.405703
Htr2b	49.6398	2.66417	0.567057	4.69825	2.62406e-06	0.000159709		Xaf1	127.461	1.05549	0.284874	3.70511	0.000211302	0.0141389		C1qa	775.488	0.725386	0.268363	2.703	0.00687165	0.405703
Lpcat2	80.8587	1.8732	0.40046	4.67762	2.90217e-06	0.000174533		Irf9	493.7	0.689052	0.186405	3.69653	0.000218565	0.0145619		Clec9a	88.8551	0.803247	0.297196	2.70275	0.00687676	0.405703
Ptpn1	1098.99	0.855662	0.18337	4.66632	3.06639e-06	0.000183681		Tmem173	162.086	1.25256	0.340117	3.68272	0.000230755	0.0153081		Ncf1	488.345	0.577266	0.214318	2.69351	0.00707044	0.410443
Slco2a1	231.415	1.47314	0.316053	4.66106	3.14581e-06	0.000187696		Gmip	321.298	0.850673	0.231351	3.67699	0.000236004	0.0155231		Pkib	119.114	0.909698	0.338146	2.69025	0.0071398	0.410443
Hcls1	743.486	1.24366	0.266945	4.65885	3.17974e-06	0.000188976		Fcer1g	464.858	1.06476	0.290037	3.67113	0.000241483	0.0158161		H2-Q7	556.644	0.806888	0.300071	2.68899	0.00716675	0.410443
Snx5	1915.64	0.61302	0.131614	4.65771	3.19749e-06	0.000189289		Lyve1	592.263	0.930924	0.254085	3.66383	0.000248469	0.016205		H2-Q9	556.644	0.806888	0.300071	2.68899	0.00716675	0.410443
Tpp1	615.067	0.775466	0.1674	4.63241	3.61442e-06	0.000211978		Lbp	198.553	0.947806	0.259156	3.65728	0.000254907	0.016555		Cdca4	102.883	0.750379	0.279148	2.6881	0.00718594	0.410443
Igf2r	1139.2	0.698389	0.151053	4.62347	3.77377e-06	0.000218317		D030025P21Rik	48.6507	1.961	0.536455	3.65547	0.000256712	0.0166025		Tgfbr2	2345.19	0.305432	0.113629	2.68797	0.00718878	0.410443
Ftl1	10225	0.917493	0.198444	4.62344	3.77426e-06	0.000218317		Gas2l3	122.832	1.12352	0.307664	3.65178	0.000260428	0.0167727		Pira7	88.9912	1.16538	0.433609	2.68763	0.0071961	0.410443
Bcl2a1b	237.732	1.84857	0.400164	4.61953	3.84618e-06	0.000221631		Nrp2	896.673	0.490582	0.134397	3.65025	0.00026199	0.0168032		Csf1r	1112.92	0.458743	0.170918	2.684	0.00727471	0.413401
Myo1e	866.993	1.07569	0.233093	4.61487	3.93345e-06	0.000224949		Il4ra	545.59	0.769347	0.211313	3.64079	0.000271803	0.0173606		Fgd2	138.566	0.862559	0.321715	2.68113	0.00733745	0.415035
Hpgds	182.747	1.44445	0.313315	4.61022	4.02246e-06	0.000229174		Mafb	989.172	1.01396	0.27861	3.63935	0.000273332	0.0173864		Ifi208	277.884	1.39939	0.522534	2.67808	0.00740451	0.416187
Il10ra	377.688	1.44228	0.313732	4.59717	4.2827e-06	0.00024011		Slfn5	1775.93	0.64745	0.178076	3.6358	0.000277115	0.017537		A630001G21Rik	108.55	1.09741	0.410552	2.67302	0.0075171	0.420985
Arhgap25	384.403	1.48124	0.322243	4.59664	4.29361e-06	0.00024011		Tbxas1	105.091	1.16405	0.320234	3.63501	0.000277968	0.017537		Sele	11.1983	2.92065	1.09389	2.66998	0.00758556	0.423285
Actr2	3260.81	0.473773	0.103236	4.58924	4.44866e-06	0.000246958		Il18bp	88.3265	1.76589	0.486153	3.63237	0.000280829	0.0176454		Cd300ld	228.405	0.816837	0.306339	2.66644	0.00766586	0.426227
B2m	4625.01	0.785299	0.171233	4.58615	4.51492e-06	0.000249721		Dynlt1f	502.123	0.755312	0.208092	3.6297	0.000283748	0.0177566		Arhgap4	187.805	1.01057	0.380057	2.65898	0.00783767	0.429841
Ly6c2	90.4055	1.77512	0.388092	4.57397	4.78578e-06	0.00026269		Plvap	441.516	0.727957	0.200922	3.62308	0.000291114	0.0181442		Cemip	37.0554	1.37501	0.518039	2.65426	0.00794815	0.429841
Tmem86a	112.485	1.81698	0.397586	4.57003	4.87648e-06	0.000265838		Evl	626.911	0.805526	0.222544	3.61963	0.000295024	0.0182887		Skint3	11.1672	3.08206	1.16137	2.65382	0.00795855	0.429841
Syk	1358.13	1.22411	0.267917	4.56899	4.90071e-06	0.000266202		Ctsk	115.103	1.58159	0.437203	3.61753	0.000297429	0.0182887		Ctsb	12680.1	0.727318	0.274284	2.65169	0.00800894	0.429841
Fcgr4	33.9378	3.4652	0.760332	4.55748	5.17699e-06	0.000280205		Arhgap25	384.403	1.11203	0.307428	3.6172	0.000297806	0.0182887		Fcgr1	95.4203	1.0729	0.405047	2.64882	0.00807724	0.430517
Il18bp	88.3265	2.31059	0.508482	4.5441	5.51711e-06	0.000294408		Ankrd1	206.389	2.05495	0.568155	3.61689	0.000298166	0.0182887		Fndc7	11.3857	2.20279	0.832562	2.64579	0.00814997	0.431418
Uggt1	925.747	0.475472	0.104999	4.52834	5.94495e-06	0.000312832		Adam17	401.177	0.584182	0.161652	3.61383	0.000301707	0.0183579		Tmem230	171.914	0.540354	0.204901	2.63715	0.00836067	0.441061
H2-Eb1	2257.8	1.12377	0.248211	4.5275	5.96867e-06	0.000312929		Lgals3	1232.41	1.93317	0.535228	3.61186	0.000304013	0.0183579		H2-T10	236.945	0.634139	0.240691	2.63467	0.008422	0.441093
C4a	515.065	1.27766	0.282894	4.5164	6.29004e-06	0.000326457		Bst1	47.1216	1.77598	0.491733	3.61168	0.00030422	0.0183579		March1	273.365	0.752121	0.2855	2.6344	0.00842872	0.441093
Smpdl3a	474.854	0.644344	0.142956	4.5073	6.56569e-06	0.00033812		Ctsa	1104.25	0.72655	0.201215	3.61082	0.000305233	0.0183579		Pira4	87.5024	1.13915	0.432941	2.6312	0.00850851	0.442815
Atf3	319.621	1.93252	0.429307	4.50148	6.74818e-06	0.000344339		Snx8	175.737	0.756181	0.209809	3.60414	0.000313191	0.0187635		Sgpl1	809.214	0.442733	0.168373	2.62948	0.00855157	0.44312
Ppt1	705.085	0.677169	0.1506	4.49646	6.90936e-06	0.000350205		Rab8b	1006.25	0.59572	0.165361	3.60255	0.000315117	0.018806		Ripk3	52.2537	1.3106	0.498576	2.62868	0.00857171	0.44312
Rgs10	530.167	1.04536	0.232627	4.4937	6.9995e-06	0.000353592		Sftpb	7.87464	6.41571	1.78733	3.58956	0.00033124	0.0196168		Rab8b	1006.25	0.434963	0.165592	2.62671	0.0086214	0.444203
Timp1	56.7669	3.07461	0.685077	4.48798	7.19009e-06	0.000361946		Bcl2a1d	163.23	1.28561	0.358383	3.58724	0.000334193	0.0196417		Btla	216.119	1.47297	0.561425	2.62362	0.00870017	0.446118
Ms4a6d	87.8281	2.70695	0.603245	4.48731	7.21264e-06	0.000361946		Dpep2	26.3103	2.26898	0.632516	3.58724	0.000334202	0.0196417		Trim30d	248.692	0.766101	0.292495	2.6192	0.0088137	0.449615
Ptprc	1418.13	1.76076	0.392753	4.48312	7.35601e-06	0.000366219		Prex1	1512.6	0.74264	0.207363	3.58135	0.000341819	0.0200121		Mmp14	451.397	0.593861	0.226882	2.61749	0.00885779	0.44971
Cndp2	814.853	0.91322	0.203721	4.48271	7.37008e-06	0.000366219		Ms4a6c	143.246	1.06612	0.297768	3.58038	0.000343095	0.0200121		Fcer1g	464.858	0.760163	0.290485	2.61688	0.00887374	0.44971
Galns	93.0852	1.7329	0.386575	4.4827	7.3703e-06	0.000366219		Tmem154	116.497	1.04969	0.293764	3.57325	0.000352572	0.0204876		Il10ra	377.688	0.781155	0.299827	2.60536	0.00917787	0.460592
Lcp1	2910.77	1.42426	0.317918	4.47997	7.4654e-06	0.000369733		Dynlt1c	500.257	0.743717	0.208428	3.56823	0.000359405	0.0208064		Clca3a2	27.8783	1.85467	0.712929	2.60147	0.00928244	0.462584
Sh3bp2	186.937	1.41199	0.315857	4.47035	7.80905e-06	0.000384241		Evi2b	206.567	0.962475	0.269858	3.5666	0.000361648	0.0208582		Napsa	120.366	0.974156	0.37472	2.59969	0.00933074	0.462584
Oip5	12.9501	4.09845	0.917196	4.46845	7.87872e-06	0.000385168		Lipa	900.88	0.801289	0.224902	3.56283	0.000366872	0.0210459		Myct1	77.7901	0.782195	0.301014	2.59853	0.0093623	0.462584
Calr	5747.61	0.647523	0.145118	4.46206	8.11773e-06	0.000394308		Ifi30	506.959	0.903326	0.253773	3.55958	0.000371453	0.021148		Aif1	172.511	0.844507	0.325207	2.59683	0.00940886	0.462584
Adam17	401.177	0.756476	0.169664	4.45867	8.24704e-06	0.000399309		Cx3cl1	126.084	1.30607	0.367565	3.55331	0.000380418	0.0214603		Anpep	784.247	0.809094	0.311741	2.5954	0.00944803	0.462584
Thbs1	722.946	1.7908	0.401829	4.45662	8.32611e-06	0.000400797		C4a	515.065	0.956055	0.26983	3.54318	0.000395335	0.0221061		Lrp10	680.356	0.334008	0.128716	2.59492	0.00946118	0.462584
Akr1b7	1324.56	7.92565	1.77844	4.45651	8.33066e-06	0.000400797		Gvin1	7745.43	0.747568	0.21102	3.54263	0.000396156	0.0221061		Cd74	8497.44	0.720082	0.27773	2.59274	0.00952141	0.462584
Ch25h	9.46901	5.11756	1.15032	4.44882	8.63416e-06	NA		Gm4070	7744.24	0.747568	0.211225	3.5392	0.000401342	0.0221571		Fcgr4	33.9378	1.9042	0.734693	2.59183	0.00954677	0.462584
Dnajb11	516.233	0.764251	0.17212	4.44022	8.98678e-06	0.000428564		Ggt1	46.9579	2.68425	0.76097	3.5274	0.000419656	0.0230841		2610035D17Rik	33.9478	1.14206	0.441191	2.58858	0.00963739	0.465516
Vsir	507.62	1.01815	0.22931	4.44008	8.99264e-06	0.000428564		Myo1f	464.598	0.93703	0.265844	3.52474	0.000423895	0.0232346		Il4ra	545.59	0.547746	0.211732	2.58698	0.0096822	0.466025
Gramd1a	459.283	0.725017	0.163401	4.43704	9.12059e-06	0.000431946		Slfn8	375.981	1.1216	0.320341	3.50126	0.000463064	0.0252918		Nrros	225.991	0.651521	0.251937	2.58605	0.00970823	0.466025
Asah1	512.97	0.985683	0.2224	4.43203	9.33482e-06	0.000436633		H2-Ab1	2751.19	0.871831	0.249272	3.49751	0.000469624	0.0255598		9930111J21Rik1	1110.37	0.614083	0.237944	2.58079	0.00985755	0.470412
Cd37	235.976	1.80309	0.407956	4.4198	9.87916e-06	0.00045926		Galns	93.0852	1.29047	0.369509	3.49239	0.000478723	0.0257933		Mtdh	1281.13	0.304345	0.117936	2.58059	0.00986317	0.470412
H2-K1	3356.86	0.873116	0.19759	4.41882	9.92418e-06	0.000459942		Fcgr3	515.013	1.10809	0.317298	3.49228	0.000478921	0.0257933		Samd9l	815.856	0.504368	0.195544	2.57931	0.00989986	0.470412
Ccl7	21.7381	2.98625	0.676418	4.4148	1.01103e-05	0.000467138		Rsad2	140.183	1.07089	0.307263	3.48524	0.000491692	0.0263892		Tnc	429.614	0.756515	0.293387	2.57856	0.00992136	0.470412
Flvcr1	193.497	1.07424	0.243911	4.40423	1.06163e-05	0.000487544		Mamdc2	105.809	1.46331	0.420098	3.48325	0.000495359	0.0264144		Klrd1	14.6567	2.49416	0.971159	2.56823	0.0102219	0.479127
Il17ra	215.268	1.31359	0.299046	4.3926	1.12004e-05	0.000512818		Cd274	231.276	0.758812	0.217853	3.48313	0.00049558	0.0264144		Mov10	132.034	0.729878	0.284347	2.56685	0.0102626	0.479127
H2-Aa	1958.36	1.16018	0.264404	4.3879	1.14449e-05	0.000520865		Slfn10-ps	93.2785	1.4587	0.420029	3.47285	0.000514957	0.0272592		Gpr65	85.0139	0.917492	0.357553	2.56603	0.0102871	0.479127
Man2b1	674.076	1.01912	0.232424	4.38475	1.16121e-05	0.0005252		Atp2b1	702.751	0.407318	0.117319	3.47187	0.00051685	0.027266		H2-T24	184.428	0.879362	0.343983	2.55641	0.0105759	0.486521
Ncf2	281.465	1.24954	0.285101	4.3828	1.17163e-05	0.000525328		Atf3	319.621	1.42115	0.409646	3.46922	0.000521968	0.0273802		B2m	4625.01	0.417102	0.163311	2.55404	0.010648	0.487178
Tctn1	314.097	1.21985	0.279432	4.36547	1.2685e-05	0.000565417		Ccr5	138.006	1.2133	0.349763	3.46892	0.000522556	0.0273802		Clspn	91.6937	1.2516	0.490215	2.55317	0.0106747	0.487178
Lacc1	149.622	1.17548	0.269398	4.36335	1.28084e-05	0.00056924		Ccr2	212.766	0.803388	0.231777	3.4662	0.000527862	0.0275647		Ccdc148	81.6657	0.911886	0.358841	2.5412	0.0110473	0.49648
9930111J21Rik2	1169.01	1.1623	0.266508	4.36122	1.29337e-05	0.000573127		Ncf2	281.465	0.942026	0.271989	3.46347	0.00053326	0.0277529		Pnpla6	175.974	0.58035	0.228577	2.53897	0.011118	0.49648
Pik3cd	773.488	1.38574	0.3179	4.35905	1.3063e-05	0.000576862		Arl11	43.4716	1.84998	0.534719	3.45972	0.000540738	0.0279777		Atf3	319.621	1.04077	0.410154	2.53752	0.0111642	0.49648
Ptk2b	1292.55	0.84662	0.19458	4.35102	1.35507e-05	0.000593528		Npc1	438.591	0.788516	0.22795	3.45916	0.000541867	0.0279777		H2-K1	3356.86	0.477996	0.188456	2.53638	0.0112004	0.49648
Trim30d	248.692	1.33002	0.305868	4.34835	1.37167e-05	0.000599066		Kcnk6	103.64	1.0678	0.308739	3.45859	0.000543011	0.0279777		Ptpn1	1098.99	0.443757	0.175046	2.53508	0.011242	0.49648
Dad1	309.461	0.789007	0.181671	4.34305	1.40515e-05	0.000611929		Pik3cd	773.488	1.04376	0.30318	3.44271	0.00057591	0.0294317		Mx1	86.5286	1.16426	0.460081	2.53055	0.0113883	0.501507
Cx3cl1	126.084	1.66932	0.385001	4.33587	1.45185e-05	0.000628652		Wfs1	293.542	0.734749	0.214114	3.43158	0.000600081	0.0305114		Nt5dc1	204.808	0.525006	0.208312	2.52029	0.0117259	0.511796
Vash2	17.6718	3.41615	0.788013	4.33514	1.45668e-05	0.000628895		Ccl6	1242.83	1.12874	0.32926	3.42811	0.000607798	0.0308024		Cd300c2	67.103	1.08805	0.431776	2.51995	0.011737	0.511796
Dusp5	72.057	2.08056	0.48102	4.3253	1.52323e-05	0.000652105		Rftn1	520.007	0.691569	0.202017	3.42332	0.000618609	0.0312478		C4a	515.065	0.680523	0.270209	2.5185	0.0117855	0.511796
Hvcn1	508.879	1.2961	0.300433	4.3141	1.60258e-05	0.00068082		Fermt3	532.266	0.855408	0.249997	3.42168	0.000622365	0.0313352		Ago4	128.603	0.660579	0.263037	2.51135	0.012027	0.51783
Lamp1	4422.41	0.557355	0.129239	4.31259	1.61352e-05	0.00068082		Eif2ak2	564.396	0.548695	0.160954	3.40901	0.000651988	0.0326142		Spn	279.037	0.979421	0.391158	2.5039	0.0122832	0.517898
Ucp2	2631.59	0.860351	0.19958	4.3108	1.62662e-05	0.000682865		9930111J21Rik2	1169.01	0.861574	0.254141	3.39014	0.000698558	0.0346524		Pfdn6	259.541	0.469746	0.187645	2.50337	0.0123016	0.517898
Zbp1	226.499	1.73547	0.402859	4.30787	1.64833e-05	0.000690066		Btla	216.119	1.90082	0.560894	3.38891	0.000701701	0.0346524		Aggf1	809.837	0.287201	0.114819	2.50135	0.0123721	0.517898
Csf2ra	143.404	1.47168	0.3424	4.29813	1.72246e-05	0.000717139		Bcl2a1b	237.732	1.29401	0.382019	3.38729	0.000705856	0.0347012		Il10rb	444.471	0.423438	0.16929	2.50126	0.0123753	0.517898
Hsp90b1	7112.92	0.605068	0.141025	4.2905	1.78275e-05	0.000736172		Apoe	24466	1.13806	0.336031	3.38678	0.000707179	0.0347012		Dpep2	26.3103	1.59721	0.638579	2.5012	0.0123774	0.517898
Bcl2a1d	163.23	1.60835	0.375529	4.2829	1.84472e-05	0.000757348		H2-T24	184.428	1.16094	0.343229	3.38242	0.00071851	0.0350347		Dnajc3	1327.07	0.340685	0.136239	2.50063	0.0123971	0.517898
H2-Q7	556.644	1.34594	0.31434	4.28178	1.85401e-05	0.000757348		Pla2g7	776.2	0.754998	0.223376	3.37994	0.000725023	0.0351307		Sh2b3	507.104	0.287109	0.114996	2.4967	0.0125357	0.519812
H2-Q9	556.644	1.34594	0.31434	4.28178	1.85401e-05	0.000757348		Egf	59.7882	1.93256	0.572694	3.3745	0.000739492	0.0356085		Arid4a	864.025	0.342132	0.137158	2.49444	0.0126157	0.519812
M6pr	996.405	0.562855	0.131679	4.27443	1.91626e-05	0.000780671		Icosl	180.376	0.853215	0.254855	3.34784	0.000814432	0.0384975		Ms4a6d	87.8281	1.44151	0.578586	2.49144	0.0127227	0.519812
Litaf	758.749	1.11989	0.262042	4.2737	1.92258e-05	0.000781145		Pira1	82.1811	1.74271	0.520827	3.34604	0.000819757	0.0386311		Csf3r	88.8475	0.893815	0.358779	2.49127	0.0127289	0.519812
Actr3	4541.83	0.668504	0.156584	4.26931	1.96079e-05	0.000790314		Tnfrsf1a	581.653	0.437904	0.131038	3.34181	0.000832328	0.0391042		Srsf6	1108.58	0.242123	0.0972269	2.49029	0.0127638	0.519812
Gpr65	85.0139	1.58335	0.372221	4.25378	2.10195e-05	0.000842726		Lcp1	2910.77	1.01031	0.30315	3.3327	0.00086009	0.0402861		Ms4a7	113.519	1.23082	0.494556	2.48873	0.01282	0.519812
Cfl1	4359.94	0.532989	0.125484	4.24747	2.16197e-05	0.000862228		Ifi204	488.39	0.814502	0.244612	3.32977	0.000869185	0.0405212		Accs	54.3758	0.867621	0.349377	2.48334	0.0130158	0.520724
Fcgr1	95.4203	1.79362	0.422605	4.2442	2.19372e-05	0.00087031		H2-T9	1123.38	0.48269	0.144978	3.32939	0.000870352	0.0405212		Pqlc3	181.954	0.662022	0.266597	2.48323	0.0130197	0.520724
Cerk	628.952	0.94707	0.223467	4.23808	2.2544e-05	0.000892047		Slfn1	148.503	1.75768	0.528129	3.32812	0.000874344	0.0405728		AB124611	140.479	0.786914	0.317011	2.48229	0.0130539	0.520724
Fxyd5	444.185	1.03879	0.245151	4.23733	2.26192e-05	0.000892694		Cd180	172.799	1.0687	0.321284	3.32633	0.000879978	0.0405728		Runx1	477.303	0.644141	0.259916	2.47826	0.0132023	0.523042
Mcm3	425.544	1.30676	0.308877	4.23069	2.3298e-05	0.000917096		Snx5	1915.64	0.41686	0.125455	3.32278	0.000891248	0.0407575		Esyt1	1145.1	0.276317	0.111595	2.47606	0.0132842	0.523042
Sp100	746.826	1.17369	0.278015	4.22168	2.42491e-05	0.000944716		Pou2f2	199.657	1.21103	0.365209	3.31598	0.000913224	0.0411536		Ntpcr	118.884	0.62743	0.253403	2.47602	0.0132858	0.523042
Sbno2	825.913	0.726403	0.172216	4.21799	2.4649e-05	0.000957835		Bcl2a1a	143.023	1.25305	0.378344	3.31194	0.000926518	0.0416313		Fyb	1196.95	0.515617	0.208394	2.47424	0.0133521	0.523042
Ccdc88b	311.988	1.17489	0.278605	4.21704	2.47529e-05	0.000959413		Ifi208	277.884	1.72182	0.522177	3.29739	0.000975885	0.0434705		Parp1	1173.94	0.301315	0.121945	2.47091	0.0134769	0.524715
Lrp10	680.356	0.568076	0.134796	4.21432	2.5053e-05	0.000968567		Nnt	388.266	0.533417	0.161974	3.29323	0.00099042	0.0439348		Btg2	555.095	0.547361	0.221827	2.46752	0.0136053	0.528385
Cd83	220.852	1.37462	0.326255	4.21332	2.51645e-05	0.000970402		Gpsm3	210.992	0.736262	0.223599	3.29279	0.000991995	0.0439348		Arhgap25	384.403	0.758576	0.307957	2.46325	0.0137682	0.531146
Nudcd2	355.062	0.597669	0.141938	4.21078	2.54486e-05	0.000978868		Adar	735.289	0.627927	0.190805	3.29094	0.000998528	0.0440978		Sema4d	460.701	0.566818	0.230156	2.46275	0.0137875	0.531146
Rnf114	584.874	0.724871	0.172266	4.20785	2.57814e-05	0.000989158		H2-Q1	73.1437	1.04225	0.316963	3.28824	0.00100814	0.044376		Slc43a2	675.825	0.386262	0.156848	2.46266	0.013791	0.531146
Mcl1	2687.27	0.609918	0.145036	4.2053	2.60736e-05	0.00099359		Slfn9	114.004	1.03504	0.315094	3.28485	0.00102038	0.0445547		Ifit3	490.366	0.624825	0.253781	2.46207	0.0138138	0.531146
Cd180	172.799	1.41554	0.336622	4.20513	2.60936e-05	0.00099359		Sat1	1152.5	0.504808	0.153678	3.28484	0.0010204	0.0445547		Mertk	388.427	0.643064	0.261821	2.45612	0.0140445	0.537343
Dpep2	26.3103	2.76571	0.659522	4.19352	2.74665e-05	0.00103804		Timp1	56.7669	2.14975	0.65591	3.2775	0.00104731	0.0454725		Clec2i	54.1908	1.26697	0.517585	2.44785	0.0143713	0.544907
Shisa5	738.359	1.14284	0.272878	4.18809	2.81308e-05	0.0010605		Ppt1	705.085	0.469741	0.143538	3.27258	0.00106571	0.0461418		H2-Aa	1958.36	0.617311	0.252216	2.44755	0.0143833	0.544907
Apoe	24466	1.47343	0.35243	4.18076	2.90535e-05	0.00108717		Xlr5b	31.7656	3.50886	1.07426	3.2663	0.00108964	0.0466396		Samhd1	1958.12	0.556697	0.228158	2.43997	0.0146886	0.551237
Bst1	47.1216	2.14767	0.514183	4.17686	2.95555e-05	0.00110052		Atp8b4	62.3682	1.25282	0.38358	3.26612	0.00109033	0.0466396		Phf11d	232.245	0.521757	0.214374	2.43386	0.0149387	0.553851
Gpr35	57.9032	2.06136	0.493674	4.17556	2.97255e-05	0.00110414		Usp18	213.021	1.0524	0.322231	3.26596	0.00109093	0.0466396		Adpgk	235.155	0.467413	0.192175	2.43223	0.0150061	0.55426
Col8a1	158.939	1.69967	0.407499	4.17099	3.0328e-05	0.0011183		Il12rb2	27.1565	1.77648	0.544941	3.25996	0.00111428	0.0473169		Arhgap9	212.495	0.695598	0.286323	2.42942	0.0151231	0.55426
Gbp3	1009.35	0.664325	0.159462	4.16603	3.09956e-05	0.00113738		Nckap1l	835.162	0.847203	0.260116	3.25702	0.0011259	0.0475731		Pik3cd	773.488	0.736916	0.303421	2.42869	0.0151535	0.55426
Galnt6	196.548	1.49548	0.359362	4.16149	3.16176e-05	0.0011574		Dnajc3	1327.07	0.443128	0.136059	3.25687	0.00112646	0.0475731		Fgf9	26.9211	1.60953	0.663033	2.42752	0.0152022	0.55426
Pira1	82.1811	2.2679	0.545061	4.16081	3.17116e-05	0.00115805		Man2a1	1032.9	0.476515	0.146463	3.25348	0.00114	0.047951		Plxdc1	25.2113	1.60637	0.662294	2.42546	0.015289	0.55426
Ctsh	620.407	0.931525	0.223954	4.15944	3.19031e-05	0.0011612		Tmem165	237.749	0.659956	0.202892	3.25275	0.00114294	0.047951		Eif2ak2	564.396	0.390656	0.161361	2.421	0.0154777	0.55426
Gm14461	16.3659	5.31115	1.277	4.15907	3.19548e-05	0.0011612		Cd48	104.72	1.04041	0.32004	3.25087	0.00115054	0.0479629		Nckap1l	835.162	0.629963	0.260335	2.41981	0.0155285	0.55426
Tap2	332.806	0.894054	0.21502	4.158	3.21045e-05	0.0011612		Col8a1	158.939	1.2647	0.389055	3.2507	0.00115121	0.0479629		Sbno2	825.913	0.397815	0.164419	2.41952	0.015541	0.55426
Clca3a1	72.7094	2.0859	0.501894	4.15606	3.23785e-05	0.00116832		Gm7030	118.144	0.937357	0.288572	3.24827	0.00116111	0.0482453		H2-M2	51.2462	1.29276	0.534712	2.41767	0.0156201	0.55426
Trim25	851.692	0.733668	0.176659	4.15303	3.28106e-05	0.0011811		Rtp4	198.338	0.939262	0.289256	3.24717	0.0011656	0.0483022		Dnase2a	144.976	0.682398	0.282264	2.41759	0.0156237	0.55426
Arhgap9	212.495	1.24214	0.299258	4.15074	3.31402e-05	0.00119014		Vash2	17.6718	2.46398	0.759397	3.24465	0.00117596	0.0484012		Adgre1	270.962	0.708014	0.293428	2.4129	0.0158261	0.556244
Abhd17b	309.578	0.705858	0.170227	4.14656	3.37502e-05	0.00120391		H2-T22	1140.9	0.470064	0.144889	3.2443	0.00117738	0.0484012		Tnfrsf1b	338.128	0.534085	0.22141	2.4122	0.0158565	0.556244
Gngt2	230.985	1.31179	0.316365	4.14645	3.37674e-05	0.00120391		H2-Q7	556.644	0.971919	0.299833	3.24153	0.00118889	0.0484586		Pla2g15	263.257	0.499154	0.207012	2.41123	0.0158986	0.556244
Ms4a6b	144.527	1.68401	0.406409	4.14363	3.41854e-05	0.00121282		H2-Q9	556.644	0.971919	0.299833	3.24153	0.00118889	0.0484586		Aoah	41.953	1.15355	0.478741	2.40956	0.0159718	0.556244
Ly6a	298.2	0.876699	0.2116	4.14318	3.42517e-05	0.00121282		Cd37	235.976	1.26211	0.389426	3.24095	0.00119132	0.0484586		Flt3	61.9207	1.24322	0.516122	2.40877	0.0160062	0.556244
Csf1r	1112.92	0.741212	0.179128	4.13789	3.50507e-05	0.00123821		Canx	5039.16	0.290213	0.0896097	3.23864	0.00120103	0.0487251		Lyn	729.654	0.563916	0.234152	2.40833	0.0160257	0.556244
Arhgap30	1007.77	1.16057	0.280542	4.13689	3.52039e-05	0.00124073		Sh3bp2	186.937	0.976096	0.301615	3.23623	0.0012112	0.0487972		Bcl2a1a	143.023	0.913001	0.379441	2.40618	0.0161204	0.556244
H2-DMb1	245.777	1.43499	0.347207	4.13294	3.58153e-05	0.00125935		Nrros	225.991	0.811998	0.251258	3.23173	0.00123043	0.0493083		Cyp1b1	737.505	0.41431	0.172414	2.40299	0.0162614	0.556244
Nrros	225.991	1.08755	0.263385	4.12912	3.6415e-05	0.00127528		Dse	454.577	0.603234	0.186738	3.23037	0.00123631	0.0493083		Cd209b	554.078	1.3433	0.559072	2.40274	0.016273	0.556244
Nectin4	23.2812	2.94194	0.712509	4.12899	3.64367e-05	0.00127528		Hpgds	182.747	0.966746	0.299298	3.23004	0.00123773	0.0493083		Lrch4	590.868	0.378155	0.157615	2.39924	0.0164293	0.556244
Itga6	464.005	0.904219	0.219124	4.12652	3.68297e-05	0.00128607		Ostf1	979.862	0.350392	0.108775	3.22124	0.00127637	0.0504572		Mcm3	425.544	0.707115	0.295021	2.39683	0.0165377	0.556244
H2-M2	51.2462	2.28914	0.556043	4.11684	3.84101e-05	0.00133817		Arhgap30	1007.77	0.860993	0.267525	3.21837	0.00128923	0.0507065		Cd300lf	74.7103	1.12506	0.469529	2.39616	0.016568	0.556244
Oas2	79.1816	1.28718	0.312727	4.11599	3.85516e-05	0.00134002		Cd63	692.225	0.67829	0.21081	3.21755	0.00129291	0.0507223		Rasa3	1258.22	0.35914	0.150207	2.39096	0.0168042	0.558587
Minpp1	215.092	0.830508	0.201812	4.11526	3.86743e-05	0.00134121		Pira11	65.2256	1.77154	0.551146	3.21428	0.0013077	0.0510624		Cd300lg	157.035	0.652783	0.273324	2.38831	0.0169259	0.561153
Ibsp	39.0051	4.03766	0.981375	4.11429	3.8837e-05	0.00134248		Trim30d	248.692	0.938334	0.291936	3.21418	0.00130819	0.0510624		Fam43a	445.241	0.320873	0.134419	2.38711	0.0169816	0.561153
Dnajc3	1327.07	0.586863	0.142782	4.1102	3.95309e-05	0.00135541		Tmem179b	76.7525	1.02393	0.318808	3.21175	0.00131931	0.0513667		Timp1	56.7669	1.57205	0.658612	2.38692	0.0169903	0.561153
Saraf	781.455	0.520813	0.126806	4.10716	4.00556e-05	0.0013703		Cubn	60.1724	1.44186	0.449311	3.20905	0.00133174	0.0516404		Gm45916	52.6241	0.907859	0.380864	2.38368	0.0171403	0.562551
9930111J21Rik1	1110.37	1.02219	0.249394	4.0987	4.15469e-05	0.00140901		Zdhhc20	440.007	0.499175	0.15564	3.20724	0.00134014	0.0517865		Sik1	673.196	0.498113	0.208973	2.38362	0.0171433	0.562551
Pfn1	2969.63	0.618372	0.150873	4.09864	4.15591e-05	0.00140901		Colgalt1	431.605	0.587545	0.183532	3.20133	0.00136795	0.0527292		Sh3kbp1	2376.24	0.238114	0.0999272	2.38287	0.0171783	0.562551
Rbl1	194.446	1.11171	0.271627	4.09277	4.26251e-05	0.00143552		Litaf	758.749	0.798931	0.249909	3.19689	0.0013892	0.053415		Gng10	211.189	0.480368	0.201666	2.382	0.017219	0.562692
Havcr2	59.8349	2.15222	0.526097	4.09093	4.29654e-05	0.00144377		Man2b1	674.076	0.708089	0.221668	3.19437	0.00140135	0.0537487		Grn	1735.28	0.39647	0.166677	2.37868	0.017375	0.56481
H2-Q8	358.512	1.43022	0.349687	4.08999	4.31389e-05	0.00144639		Mogs	185.527	0.780237	0.244436	3.19199	0.00141295	0.0540592		Gusb	636.018	0.690103	0.290168	2.37829	0.0173934	0.56481
H2-Q6	358.375	1.42852	0.349606	4.08608	4.38721e-05	0.00146707		Myzap	238.824	0.675502	0.21223	3.18288	0.00145819	0.055379		Rassf2	918.147	0.443653	0.186804	2.37496	0.0175508	0.567537
Rbbp8	326.276	0.698622	0.170993	4.08567	4.39492e-05	0.00146707		Hcls1	743.486	0.809536	0.25465	3.17901	0.00147777	0.055625		Mad2l1	63.3872	0.997701	0.420606	2.37206	0.0176894	0.567722
Renbp	112.717	1.47324	0.362385	4.06539	4.79519e-05	0.00158325		Sirpb1b	10.7382	3.1747	0.998724	3.17876	0.00147906	0.055625		Cd300ld3	412.263	0.611882	0.258069	2.371	0.0177402	0.567722
Atp6v0e	653.352	0.580914	0.143001	4.06229	4.85933e-05	0.00159747		Arhgap9	212.495	0.907589	0.285581	3.17804	0.00148275	0.0556284		Plaur	78.1714	0.896354	0.378572	2.36772	0.017898	0.569236
Cd74	8497.44	1.18097	0.291264	4.05463	5.02134e-05	0.00164692		Sgk1	372.433	0.779375	0.245803	3.17073	0.00152055	0.056771		Bpifb3	6.89504	3.94959	1.67458	2.35855	0.0183465	0.577665
Glipr1	131.444	1.39947	0.345193	4.05416	5.03149e-05	0.00164692		Smpdl3a	474.854	0.431686	0.13623	3.1688	0.00153072	0.0568954		Cyp4a14	10.6177	3.5634	1.51144	2.35762	0.0183925	0.577665
Srgn	394.916	1.18408	0.292968	4.04168	5.30691e-05	0.00171484		Slc16a13	29.0792	1.56188	0.492909	3.1687	0.00153125	0.0568954		Ccl9	465.272	0.683359	0.290066	2.35587	0.0184792	0.577665
Rgs1	113.875	2.00457	0.496213	4.03974	5.35112e-05	0.00172545		Hvcn1	508.879	0.90713	0.286591	3.16524	0.00154954	0.0574372		Ly6c1	154.657	0.555889	0.23599	2.35556	0.0184948	0.577665
Tpm4	3348.56	0.764724	0.189356	4.03854	5.37841e-05	0.00173057		1700071M16Rik	78.2254	1.17393	0.371048	3.16382	0.00155715	0.0575681		Sftpb	7.87464	4.24924	1.80561	2.35336	0.0186046	0.577665
Bmp2k	727.706	0.694599	0.172116	4.03564	5.44537e-05	0.0017484		Pon2	280.995	0.654545	0.206926	3.16319	0.00156052	0.0575681		Cenpn	16.3754	1.73807	0.738556	2.35333	0.018606	0.577665
Cemip	37.0554	2.16665	0.537166	4.03349	5.49543e-05	0.00175818		Ptpn1	1098.99	0.552163	0.17487	3.15756	0.00159097	0.0583313		Canx	5039.16	0.21104	0.0896777	2.35332	0.0186067	0.577665
Ifi211	495.01	0.99104	0.245712	4.03334	5.49903e-05	0.00175818		Ppm1h	373.261	0.706114	0.223667	3.15698	0.0015941	0.0583313		Nectin4	23.2812	1.62725	0.691785	2.35225	0.0186603	0.57802
Bcl2a1a	143.023	1.59264	0.396404	4.01773	5.8761e-05	0.00185788		Pcnx3	412.519	0.452376	0.143312	3.15658	0.00159631	0.0583313		Itga2b	61.1463	1.2838	0.546619	2.34861	0.0188435	0.578172
Nrp2	896.673	0.566752	0.141137	4.01561	5.92934e-05	0.00186585		Abhd12	599.82	0.497685	0.15774	3.1551	0.00160443	0.0584898		Eipr1	130.088	0.456715	0.194568	2.34733	0.0189083	0.578172
Rab7b	272.104	1.54166	0.384262	4.012	6.02056e-05	0.00188182		Daglb	227.031	0.688968	0.218614	3.15153	0.00162417	0.05907		Asah1	512.97	0.498753	0.212514	2.34692	0.0189295	0.578172
Rhog	355.442	0.765379	0.190906	4.00919	6.09266e-05	0.00189988		Cd83	220.852	0.980872	0.311392	3.14996	0.00163295	0.0592502		Zcchc2	670.251	0.319767	0.136597	2.34096	0.0192345	0.583
Lrrc25	60.6478	1.93885	0.483815	4.00742	6.13857e-05	0.00191027		Il10rb	444.471	0.529828	0.168828	3.13827	0.00169947	0.0613753		Slc2a12	25.3032	1.48702	0.635501	2.33992	0.019288	0.583
Gmip	321.298	0.972322	0.242776	4.00501	6.2014e-05	0.00192531		Sp100	746.826	0.831547	0.265149	3.13614	0.00171185	0.0616784		Ddx58	528.848	0.484331	0.207538	2.33369	0.0196119	0.588623
Adgre5	567.345	0.726571	0.181451	4.00424	6.22174e-05	0.00192531		Tap2	332.806	0.641399	0.205046	3.12807	0.00175959	0.0626725		Hcls1	743.486	0.593975	0.254899	2.33023	0.0197937	0.590982
Tmem189	286.05	0.981051	0.245011	4.00412	6.22501e-05	0.00192531		Arpc4	1215.32	0.335665	0.107308	3.12805	0.00175971	0.0626725		Capg	432.552	0.583227	0.250332	2.32982	0.0198159	0.590982
Smim3	58.4377	1.49046	0.374425	3.98065	6.8728e-05	0.00210845		Miox	45.9716	2.61649	0.837523	3.12409	0.00178358	0.0633767		Gm20605	629.365	0.378404	0.162528	2.32823	0.0198997	0.590982
Zc3hav1	722.551	0.653893	0.164342	3.97885	6.92503e-05	0.00212018		Lacc1	149.622	0.802151	0.257348	3.11698	0.00182712	0.0646264		Tnfaip8	804.504	0.366231	0.157312	2.32806	0.0199091	0.590982
Fermt3	532.266	1.04294	0.262218	3.97736	6.96844e-05	0.00212917		Adgrl4	168.072	0.755102	0.242515	3.11363	0.00184801	0.0652162		Ptgir	43.2817	0.76511	0.328683	2.32781	0.0199224	0.590982
Adgre1	270.962	1.22036	0.307021	3.97484	7.04276e-05	0.00214755		Samhd1	1958.12	0.709849	0.228075	3.11235	0.00185607	0.0653514		Il3ra	34.6703	1.16117	0.49925	2.32582	0.0200279	0.590982
Tpx2	197.268	1.44918	0.365501	3.96492	7.34195e-05	0.00222534		Asah1	512.97	0.659833	0.212148	3.11025	0.00186926	0.0655174		Il17ra	215.268	0.665817	0.286295	2.32563	0.0200384	0.590982
Myo1g	348.571	1.38046	0.349582	3.94889	7.85134e-05	0.00233511		Sec61a1	716.465	0.412261	0.13265	3.10787	0.00188439	0.0658436		Myo1g	348.571	0.776168	0.333888	2.32464	0.0200914	0.590982
Rab8b	1006.25	0.685294	0.173547	3.94875	7.85605e-05	0.00233511		Helz2	829.01	0.77357	0.248949	3.10734	0.00188777	0.0658436		A530032D15Rik	179.927	0.730307	0.314521	2.32196	0.0202348	0.591247
Egr2	57.6212	1.76333	0.447263	3.9425	8.06375e-05	0.00237293		Parp14	1169.6	0.679429	0.218861	3.10439	0.00190672	0.0661375		Sp110	526.195	0.7212	0.31108	2.31837	0.0204292	0.594679
Creg1	900.094	0.93038	0.23635	3.93644	8.26987e-05	0.0024195		Ctsh	620.407	0.662625	0.213562	3.10273	0.00191743	0.0663037		Flt4	238.713	0.799608	0.345253	2.31601	0.020558	0.595168
C5ar1	94.6128	1.42668	0.362506	3.93559	8.29915e-05	0.00242338		Ptprc	1418.13	1.16017	0.374561	3.09742	0.00195213	0.0672029		Ifi30	506.959	0.588814	0.254244	2.31594	0.0205615	0.595168
Cd33	117.587	1.02296	0.260092	3.93306	8.38727e-05	0.0024443		Herc6	266.483	0.84958	0.274409	3.09604	0.00196125	0.0673513		Cd37	235.976	0.903008	0.390133	2.31462	0.0206338	0.596143
Rpn1	1346.88	0.502023	0.127842	3.92689	8.60509e-05	0.00248874		Phf11d	232.245	0.661335	0.213648	3.09545	0.00196516	0.0673513		Parp14	1169.6	0.506602	0.219013	2.31311	0.0207163	0.596749
Zmynd15	59.2342	1.77833	0.453913	3.91778	8.93696e-05	0.00255778		Prkx	428.105	0.57331	0.185348	3.09315	0.00198043	0.0675927		Marco	399.842	1.55351	0.67169	2.31283	0.020732	0.596749
Erp29	813.059	0.62418	0.159513	3.91302	9.11474e-05	0.0025965		Slc5a7	8.38762	3.83552	1.24014	3.09283	0.0019826	0.0675927		Bcl2a1b	237.732	0.884332	0.38281	2.31011	0.0208821	0.599407
Cxcr4	138.76	1.30732	0.334198	3.9118	9.16117e-05	0.00260483		H2-Q6	358.375	1.03106	0.333531	3.09135	0.00199247	0.0676871		Pstpip1	238.222	0.668184	0.289288	2.30975	0.0209019	0.599407
Bach2os	43.1603	1.85669	0.475052	3.90839	9.29123e-05	0.00262703		H2-Q8	358.512	1.03106	0.333609	3.09063	0.00199736	0.0677042		Bmp3	106.729	0.648711	0.281701	2.30283	0.0212883	0.605379
Kcnk6	103.64	1.26411	0.323718	3.90497	9.42359e-05	0.00265104		Pmepa1	3056.93	0.532512	0.1729	3.07989	0.0020708	0.0698873		Gbp7	696.497	0.423773	0.184048	2.30252	0.021306	0.605379
Rnaset2b	1446.11	0.583456	0.149419	3.90484	9.42864e-05	0.00265104		H2-K1	3356.86	0.57897	0.188404	3.07303	0.002119	0.0713581		Kctd12	2045.35	0.264027	0.114893	2.29803	0.0215601	0.610355
Iqgap1	4202.4	0.504313	0.129268	3.90129	9.56797e-05	0.00268027		H2-M2	51.2462	1.63487	0.532425	3.07062	0.00213614	0.0716233		Slco2b1	605.515	0.31109	0.135489	2.29605	0.0216728	0.61188
Arrb2	263.605	0.973391	0.250005	3.89349	9.88139e-05	0.00274775		Xlr5a	25.341	3.04129	0.990784	3.06958	0.00214358	0.0717171		Lbp	198.553	0.597093	0.260242	2.29438	0.0217687	0.61188
Irf9	493.7	0.760088	0.195717	3.8836	0.00010292	0.0028217		BC017643	299.505	0.612847	0.199871	3.06621	0.00216791	0.0723744		Runx3	200.596	0.784037	0.341935	2.29294	0.0218514	0.61188
Tmem168	292.888	0.62752	0.1616	3.88318	0.000103099	0.0028217		Irf8	926.62	1.1027	0.360294	3.06056	0.00220921	0.0735054		Rasa4	238.203	0.673154	0.293683	2.29211	0.0218994	0.612115
Phf11d	232.245	0.870284	0.224123	3.88306	0.000103149	0.0028217		Fam43a	445.241	0.409889	0.133938	3.06028	0.0022113	0.0735054		Psmb8	1043.62	0.561598	0.245744	2.28529	0.0222956	0.61773
Hmga1b	586.93	0.579504	0.149383	3.87932	0.00010475	0.00286033		Slc23a2	350.179	0.497974	0.163047	3.05417	0.00225683	0.0746976		Galnt11	213.533	0.4541	0.19875	2.28478	0.0223256	0.61773
Slfn9	114.004	1.28037	0.330275	3.87667	0.000105894	0.0028833		Bcl2l11	205.659	0.898502	0.294353	3.05246	0.00226975	0.0748813		Tagap1	240.068	0.498204	0.218077	2.28454	0.0223401	0.61773
Siglec1	446.092	1.09967	0.283676	3.8765	0.000105972	0.0028833		Ucp2	2631.59	0.580578	0.1903	3.05086	0.0022819	0.0749122		Edem1	972.672	0.357314	0.156609	2.28157	0.0225148	0.61946
Clspn	91.6937	1.98379	0.512208	3.87301	0.000107501	0.00291446		Wdr81	531.46	0.434665	0.142478	3.05075	0.0022827	0.0749122		Prkx	428.105	0.423805	0.185805	2.28091	0.0225538	0.61946
Slfn8	375.981	1.30071	0.335967	3.87154	0.000108152	0.0029253		Rnf145	390.822	0.48514	0.159099	3.04929	0.00229381	0.0751175		Lrpap1	1070.83	0.365021	0.160176	2.27887	0.0226746	0.61946
Basp1	683.569	0.788964	0.203802	3.87123	0.000108287	0.0029253		Plcb2	143.447	1.1113	0.364621	3.04784	0.00230494	0.0753223		9230116L04Rik	9.53536	1.97422	0.866733	2.27777	0.0227401	0.61946
Atp6v0b	282.808	0.77391	0.199937	3.87077	0.000108493	0.00292565		Rhbdf2	168.561	0.647448	0.212779	3.04282	0.00234373	0.0762674		Pip4k2a	590.39	0.493468	0.216749	2.27667	0.0228057	0.61946
Gas2l3	122.832	1.24908	0.322796	3.86958	0.000109025	0.00293476		Cdk18	129.884	1.09438	0.359991	3.04002	0.00236564	0.0768187		Atp13a2	516.336	0.46467	0.204106	2.27661	0.0228095	0.61946
Atad2	292.63	0.956906	0.247428	3.86741	0.000109996	0.00295564		Srd5a3	139.994	0.749949	0.246754	3.03926	0.00237162	0.0768513		Ifi203	616.04	0.672592	0.295717	2.27445	0.0229392	0.61946
Slc7a7	104.467	1.22493	0.317437	3.85881	0.000113939	0.00305318		Pnldc1	47.6568	1.01081	0.332758	3.03766	0.00238425	0.077099		Csf2ra	143.404	0.746729	0.328324	2.27436	0.0229441	0.61946
Il2rg	294.323	1.5447	0.400324	3.85862	0.000114028	0.00305318		Rnf149	593.29	0.605285	0.19939	3.03568	0.00239991	0.0774276		Npc1	438.591	0.519516	0.228455	2.27404	0.0229638	0.61946
H2-Q1	73.1437	1.28107	0.332075	3.85779	0.000114416	0.00305815		Acer3	143.907	0.595197	0.196144	3.03449	0.00240944	0.0774276		Evi2b	206.567	0.615898	0.271064	2.27215	0.0230776	0.621445
Baz1a	921.275	0.82726	0.214925	3.84906	0.00011857	0.00314697		Fabp3	5432.88	0.57732	0.190339	3.03312	0.00242039	0.0776181		Csf1	348.813	0.424049	0.187103	2.2664	0.023427	0.625615
Npl	57.0365	1.98426	0.516737	3.83998	0.000123042	0.00324862		Pitpnc1	538.884	0.419246	0.138317	3.03105	0.00243706	0.0778063		Scarb2	1717.97	0.308964	0.136346	2.26602	0.0234499	0.625615
Ccdc148	81.6657	1.43512	0.374049	3.83672	0.000124687	0.00327881		Bmp2k	727.706	0.497225	0.164053	3.03088	0.00243843	0.0778063		Ndst2	134.966	0.559898	0.247209	2.26488	0.0235203	0.625615
Prg4	173.038	1.54651	0.403083	3.83671	0.000124693	0.00327881		Scd1	391368	0.530288	0.174983	3.03052	0.00244136	0.0778063		Dnph1	15.5393	1.77201	0.783284	2.26228	0.02368	0.625615
Psmb8	1043.62	0.986681	0.257562	3.83085	0.000127704	0.00333107		Itga2b	61.1463	1.64642	0.54499	3.021	0.0025194	0.0798997		Zfp691	215.538	0.483982	0.213977	2.26184	0.023707	0.625615
Taf1d	302.905	0.700359	0.182912	3.82894	0.000128697	0.00334547		Sbno2	825.913	0.495931	0.164182	3.02062	0.00252255	0.0798997		Dcp1a	328.648	0.348494	0.154168	2.26047	0.0237919	0.625615
Pdia3	2407.56	0.548478	0.143431	3.82399	0.000131308	0.0033955		Bst2	179.059	0.983747	0.326042	3.01724	0.00255089	0.0804719		Rnaseh1	84.7541	0.575396	0.254645	2.2596	0.023846	0.625615
Leprotl1	255.331	0.852322	0.222917	3.82349	0.000131577	0.0033955		Srgn	394.916	0.841403	0.279463	3.01078	0.00260576	0.0818643		Flywch1	877.734	0.297491	0.131672	2.25933	0.0238626	0.625615
Rin3	666.449	0.828785	0.217066	3.81812	0.000134473	0.00344828		Gramd1b	321.741	0.62239	0.206801	3.0096	0.00261589	0.0820058		Snx22	657.342	0.318903	0.141177	2.25888	0.0238907	0.625615
Hmga1	604.027	0.578033	0.15152	3.8149	0.000136238	0.00348243		St6galnac4	242.378	0.874731	0.290819	3.00782	0.00263133	0.0820058		Slc16a6	100.233	0.777596	0.344345	2.25819	0.0239341	0.625615
Sp110	526.195	1.2426	0.325901	3.81281	0.000137394	0.00349952		Il17ra	215.268	0.858686	0.285579	3.00682	0.00263997	0.0821046		Sft2d1	69.1227	0.719678	0.318751	2.2578	0.023958	0.625615
Sat1	1152.5	0.614535	0.161278	3.8104	0.000138743	0.00352202		Htr2b	49.6398	1.63297	0.544171	3.00083	0.00269244	0.0835682		Kmt5c	131.945	0.525877	0.233248	2.25459	0.0241594	0.625615
Grb2	1033.83	0.613745	0.161327	3.80435	0.000142178	0.00359119		Gpr183	105.779	1.05884	0.353271	2.99724	0.00272434	0.084389		Ibsp	39.0051	2.12625	0.943146	2.25442	0.0241699	0.625615
Dse	454.577	0.745473	0.195991	3.80361	0.000142605	0.00359596		Ifnar2	676.268	0.37048	0.123644	2.99634	0.00273241	0.0844699		Icam1	288.29	0.545241	0.242229	2.25093	0.0243897	0.628319
Gfm2	718.705	0.632245	0.166282	3.80224	0.000143396	0.00360992		9930111J21Rik1	1110.37	0.712334	0.237823	2.99523	0.00274241	0.0846096		Rab7b	272.104	0.82484	0.367186	2.24638	0.0246797	0.634733
Rps12	2461.59	0.486353	0.128052	3.79811	0.000145806	0.00365843		Nod1	503.248	0.394665	0.132059	2.98856	0.002803	0.086135		Rasgrp4	122.265	0.551589	0.245923	2.24294	0.0249009	0.634798
Bax	142.072	1.01211	0.266746	3.79429	0.000148067	0.00368465		Leprotl1	255.331	0.634582	0.212513	2.98609	0.00282573	0.0864279		Clec1a	107.068	0.757949	0.338101	2.24178	0.0249756	0.634798
Def6	303.244	1.24353	0.327922	3.79216	0.000149341	0.0037042		Tmem176a	210.312	0.791679	0.265157	2.9857	0.0028293	0.0864279		Marcks	1976.72	0.302956	0.13516	2.24145	0.0249968	0.634798
Ctsk	115.103	1.73743	0.458374	3.79042	0.000150394	0.00372422		Lamp1	4422.41	0.367566	0.123207	2.98333	0.00285134	0.0867583		Vav2	482.405	0.370781	0.16542	2.24145	0.0249969	0.634798
Sgk1	372.433	0.977109	0.257826	3.78979	0.000150773	0.00372752		Cyp1b1	737.505	0.513075	0.172172	2.98001	0.00288242	0.08736		Dsn1	32.0605	1.33148	0.594271	2.24053	0.0250566	0.634798
Gadd45a	199.816	1.32749	0.350695	3.78532	0.000153509	0.00378898		H2-DMb1	245.777	0.985018	0.331412	2.97219	0.00295685	0.0889892		Lipa	900.88	0.504275	0.225184	2.23939	0.0251305	0.634798
Hif1a	1777.18	0.450703	0.119088	3.78461	0.000153948	0.00379227		Fxyd5	444.185	0.69504	0.233867	2.97194	0.0029592	0.0889892		Scd1	391368	0.391406	0.174983	2.23682	0.0252983	0.634798
Arf6	1684.34	0.50563	0.133658	3.783	0.000154947	0.00379358		St18	9.80081	2.90408	0.97823	2.96871	0.00299053	0.0897564		Litaf	758.749	0.559085	0.250168	2.23484	0.0254281	0.635941
Fam111a	403.411	0.969813	0.256651	3.77872	0.000157638	0.00384708		Lrp2	310.007	1.70744	0.575554	2.9666	0.00301113	0.0901438		Msl3l2	50.6885	0.955988	0.428029	2.23346	0.0255183	0.636188
Col12a1	236.002	0.992506	0.262661	3.77866	0.000157676	0.00384708		Pira6	68.8377	1.81144	0.610694	2.96619	0.0030151	0.0901438		Esco1	415.333	0.349429	0.156573	2.23173	0.0256326	0.637375
Rnf130	670.833	0.491527	0.130098	3.77814	0.000158007	0.00384708		Axl	1800.17	0.427359	0.144137	2.96496	0.00302725	0.0902078		Pld4	309.993	0.634966	0.285613	2.22317	0.0262044	0.643945
Itprip	94.1621	1.38714	0.367538	3.77415	0.000160557	0.00389318		Mt2	182.046	1.03817	0.350267	2.96393	0.00303736	0.0902855		Lcp1	2910.77	0.673791	0.30322	2.22212	0.0262754	0.644665
Clta	3213.33	0.360103	0.0956231	3.76586	0.000165979	0.00400543		Slc45a4	318.961	0.498505	0.168584	2.95701	0.00310639	0.0921602		Tmem179b	76.7525	0.712469	0.320838	2.22065	0.0263749	0.645059
Inpp5b	486.097	0.485113	0.129011	3.76024	0.00016975	0.00408343		Sh3bp1	252.671	0.799598	0.27145	2.94566	0.00322269	0.0945569		Bst1	47.1216	1.10071	0.496093	2.21877	0.0265027	0.645938
Tbc1d1	755.651	0.555491	0.148066	3.75164	0.000175682	0.00418626		Usp12	795.489	0.357059	0.12122	2.94554	0.00322388	0.0945569		Slc7a5	109.888	0.74694	0.336853	2.21741	0.0265954	0.645938
Atp6ap2	260.299	0.741018	0.197616	3.74979	0.00017698	0.00420722		Flvcr1	193.497	0.685819	0.232955	2.944	0.00324002	0.0945988		Mon1b	448.446	0.352198	0.158863	2.21699	0.0266238	0.645938
AI504432	100.701	1.3527	0.360758	3.7496	0.000177117	0.00420722		Esyt1	1145.1	0.327711	0.111383	2.94218	0.00325905	0.0945988		Tcirg1	180.243	0.594557	0.268275	2.21622	0.0266765	0.645938
Bex1	80.2085	1.54224	0.411975	3.74353	0.000181454	0.00430292		Ear3	40.3694	1.85116	0.629222	2.94199	0.00326112	0.0945988		Vrk1	221.593	0.417052	0.188259	2.21531	0.0267391	0.645938
Bcl3	283.715	0.97594	0.260726	3.74317	0.000181713	0.00430292		Ear12	40.3694	1.85116	0.629222	2.94199	0.00326112	0.0945988		Bcl2a1d	163.23	0.796619	0.35972	2.21455	0.0267907	0.645938
Spn	279.037	1.53064	0.409641	3.73653	0.000186574	0.0043974		Gm14548	65.0857	1.78644	0.607238	2.9419	0.00326203	0.0945988		Gm8909	38.2455	0.908055	0.410086	2.2143	0.0268078	0.645938
Cd52	342.98	1.56854	0.419869	3.73579	0.000187127	0.0044036		Fam111a	403.411	0.719716	0.244735	2.9408	0.00327365	0.0947581		Fbxo42	389.494	0.338351	0.152883	2.21314	0.0268877	0.645938
Pou2f2	199.657	1.42961	0.382934	3.73332	0.000188975	0.00443855		Il2rg	294.323	1.12202	0.381922	2.93783	0.00330517	0.0954916		Rhog	355.442	0.403797	0.182539	2.21211	0.026959	0.645938
Pqlc3	181.954	1.04067	0.278776	3.73302	0.000189199	0.00443855		Cyp4a31	21.9595	2.90338	0.989006	2.93565	0.0033285	0.0957613		Sorcs2	391.538	0.535399	0.242149	2.21103	0.0270339	0.645938
Piezo1	964.386	0.577339	0.154682	3.73242	0.000189648	0.00444221		Gm7609	27.2222	1.724	0.587452	2.9347	0.00333867	0.0957613		Myh9	12270	0.353896	0.160425	2.20599	0.0273845	0.650202
Sema4b	328.877	0.848829	0.227791	3.72636	0.000194266	0.00452939		Col12a1	236.002	0.735133	0.250501	2.93465	0.00333928	0.0957613		Cd44	723.366	0.492179	0.223416	2.20297	0.0275969	0.650311
A530032D15Rik	179.927	1.22192	0.328931	3.71483	0.000203339	0.00470474		Stab2	175.278	1.20682	0.411567	2.93226	0.0033651	0.0960479		BC017643	299.505	0.441063	0.200584	2.19889	0.0278859	0.655065
Arpc5	1040.87	0.612034	0.164812	3.71353	0.000204389	0.00471464		Pnpla6	175.974	0.668111	0.227869	2.932	0.00336792	0.0960479		Plcb2	143.447	0.802497	0.365683	2.19452	0.0281983	0.661399
Dynlt1f	502.123	0.810718	0.218435	3.71148	0.000206049	0.00474569		Klrd1	14.6567	2.83439	0.967688	2.92903	0.00340024	0.0966132		C5ar2	51.0871	1.03159	0.47067	2.19175	0.0283975	0.661616
Slc35f6	214.962	0.80203	0.216515	3.70427	0.000212001	0.00487108		Acy3	246.95	1.04231	0.356225	2.92599	0.00343367	0.0972055		Rab20	42.3603	1.26938	0.57926	2.19139	0.0284235	0.661616
Slfn1	148.503	2.05038	0.553543	3.70411	0.000212136	0.00487108		Atp13a2	516.336	0.595546	0.203769	2.92265	0.00347065	0.0979954		Batf3	19.6752	1.20184	0.548739	2.19019	0.0285105	0.661693
Il12rb2	27.1565	2.10929	0.569579	3.70324	0.000212859	0.00488031		Atp2a2	3397.54	0.472061	0.161598	2.9212	0.00348685	0.0979954		Trim29	10.0435	2.59039	1.18386	2.18808	0.0286635	0.662333
Arhgap4	187.805	1.47251	0.397845	3.7012	0.00021458	0.00489016		Map3k1	1709.43	0.493494	0.168936	2.92119	0.00348693	0.0979954		C5ar1	94.6128	0.760934	0.347816	2.18775	0.0286877	0.662333
Dock8	1259.77	0.714146	0.193258	3.6953	0.000219628	0.00498272		Gpc1	350.962	0.553253	0.189541	2.91891	0.00351253	0.0983571		Ifi214	190.261	1.06112	0.485739	2.18456	0.0289213	0.662333
Pira11	65.2256	2.13095	0.577112	3.69244	0.000222115	0.00502412		Csf1r	1112.92	0.49825	0.170785	2.91741	0.00352951	0.0986538		Timd4	220.705	1.20223	0.550382	2.18435	0.0289365	0.662333
Ly86	189.548	1.48151	0.401337	3.69145	0.000222983	0.00502793		Icam1	288.29	0.704718	0.241686	2.91585	0.00354724	0.0988069		BC048403	93.3903	0.598832	0.274261	2.18344	0.0290038	0.662333
Galnt12	51.2794	2.11402	0.57292	3.6899	0.00022434	0.00504432		H2-Aa	1958.36	0.735205	0.252145	2.9158	0.00354777	0.0988069		Rftn1	520.007	0.442085	0.202524	2.18288	0.0290448	0.662333
Npc1	438.591	0.882333	0.239226	3.68829	0.000225771	0.00506147		Cd74	8497.44	0.809468	0.277717	2.91473	0.00355998	0.0989688		Bach2os	43.1603	0.999788	0.458035	2.18278	0.0290523	0.662333
H2afz	718.283	0.687754	0.186865	3.68049	0.000232785	0.00519567		Scd2	9227.21	0.570272	0.196038	2.90899	0.00362603	0.100624		Csnk2a1	1240.54	0.203434	0.0932597	2.18137	0.0291558	0.663368
Plcb2	143.447	1.40511	0.382142	3.67692	0.000236069	0.00525348		Tmem168	292.888	0.4476	0.153899	2.90841	0.00363277	0.10063		Fcgr3	515.013	0.691005	0.317751	2.17467	0.0296545	0.669687
Fau	3300.05	0.646356	0.175844	3.67574	0.000237157	0.00526225		Gm10432	103.066	0.766196	0.263523	2.90751	0.00364313	0.100737		Zfp318	680.397	0.388139	0.17854	2.17396	0.0297081	0.669687
Cln8	276.156	0.911383	0.248008	3.67481	0.000238026	0.00527381		Kcnk13	41.0643	1.62278	0.55853	2.90544	0.00366736	0.101226		Mt2	182.046	0.762415	0.351079	2.17163	0.0298833	0.669687
Sumf1	445.199	0.610341	0.166205	3.67222	0.000240455	0.00529478		Mcl1	2687.27	0.400601	0.138268	2.89729	0.00376408	0.103083		Cdca3	72.1511	1.04587	0.482087	2.16947	0.030047	0.669687
Bin2	416.919	1.43122	0.389771	3.67194	0.000240719	0.00529478		Zswim4	247.857	0.500792	0.172882	2.89673	0.00377072	0.103083		Tgfb1	559.595	0.411437	0.189673	2.16919	0.0300681	0.669687
Rasgef1b	213.41	1.03688	0.282444	3.67111	0.000241502	0.0053043		H2-Eb1	2257.8	0.685246	0.236704	2.89495	0.0037922	0.103379		Ddx60	149.414	0.623511	0.288477	2.16139	0.0306653	0.679037
Irf8	926.62	1.38397	0.377844	3.6628	0.000249469	0.00546192		Ear2	45.7976	1.71446	0.592635	2.89295	0.00381645	0.103857		H2-Q6	358.375	0.72173	0.334013	2.16078	0.0307122	0.679037
Sptlc2	363.485	0.718433	0.196177	3.66217	0.000250092	0.00546192		Dnajb11	516.233	0.474796	0.164161	2.89226	0.00382486	0.103903		H2-Q8	358.512	0.721729	0.334092	2.16027	0.0307515	0.679037
Clptm1l	756.163	0.410883	0.112198	3.66214	0.00025012	0.00546192		Lilra6	29.3098	1.82436	0.631238	2.89013	0.00385086	0.104229		Atg4c	309.57	0.365503	0.169847	2.15196	0.0314006	0.688776
Ppm1h	373.261	0.858742	0.234692	3.65903	0.000253177	0.00551198		Alpl	125.796	0.672899	0.232868	2.88962	0.00385708	0.104229		1700096K18Rik	72.8073	0.747017	0.34868	2.14241	0.0321601	0.696234
1700071M16Rik	78.2254	1.42237	0.388765	3.65869	0.000253504	0.00551198		Gadd45a	199.816	0.966618	0.334637	2.88856	0.00387009	0.104398		Gm2a	1163.25	0.263152	0.122868	2.14175	0.032214	0.696234
A630001G21Rik	108.55	1.57063	0.429366	3.65801	0.000254179	0.00551708		Spn	279.037	1.12744	0.390817	2.88483	0.00391626	0.105276		Pld3	655.66	0.577188	0.269552	2.14129	0.0322509	0.696234
Kcnk13	41.0643	2.13489	0.583697	3.65753	0.000254655	0.00551708		Igf2r	1139.2	0.415153	0.144039	2.88222	0.00394882	0.105783		Gvin1	7745.43	0.451913	0.211053	2.14123	0.0322558	0.696234
Dynlt1c	500.257	0.800087	0.218788	3.6569	0.000255282	0.00551708		Ptk2b	1292.55	0.534366	0.185554	2.87985	0.00397867	0.106398		Abhd12	599.82	0.338621	0.158147	2.14118	0.0322594	0.696234
Pigs	210.348	0.767479	0.209912	3.65619	0.000255987	0.00551846		Tgfb1	559.595	0.54451	0.189309	2.87631	0.0040236	0.10686		Cd300ld4	681.416	0.561486	0.262301	2.14061	0.0323052	0.696234
Rnf145	390.822	0.6109	0.167109	3.6557	0.000256483	0.00552131		Rgl1	1210.5	0.366075	0.127367	2.87417	0.00405096	0.107403		P2rx4	286.463	0.391608	0.182984	2.14013	0.0323444	0.696234
Actb	46320.7	0.597933	0.163643	3.65389	0.000258299	0.00555251		Col27a1	349.658	0.588726	0.204897	2.87327	0.00406246	0.107523		Tm6sf1	232.736	0.384102	0.179519	2.13961	0.0323861	0.696234
Emp1	709.406	0.998189	0.273596	3.64841	0.00026387	0.00564823		Serinc3	3001.52	0.363832	0.126673	2.87222	0.00407602	0.107639		Cd300ld5	682.031	0.561484	0.262688	2.13746	0.0325609	0.698626
Itgal	282.446	1.64521	0.451163	3.6466	0.000265737	0.00567218		Pstpip1	238.222	0.828739	0.288658	2.871	0.00409169	0.107639		Abcd1	327.163	0.318572	0.149079	2.13693	0.0326035	0.698626
Lum	745.754	1.56017	0.428153	3.64396	0.000268475	0.00572123		Gm8909	38.2455	1.1683	0.406963	2.87077	0.00409469	0.107639		Ttc7b	1240.11	0.339586	0.15894	2.13657	0.032633	0.698626
Nkg7	32.0895	2.36428	0.64932	3.64117	0.000271404	0.00576876		Kap	437.717	2.6495	0.925055	2.86415	0.00418127	0.109172		Gm4070	7744.24	0.45103	0.211258	2.13497	0.0327631	0.700442
Cbfb	534.032	0.693103	0.190475	3.63882	0.000273887	0.00580526		Clca3a2	27.8783	2.03542	0.710964	2.86291	0.00419772	0.109244		Mfsd5	158.283	0.520908	0.244191	2.1332	0.0329085	0.701995
Rap1b	1813.65	0.558595	0.153661	3.63525	0.000277716	0.0058782		Ifi27	2536.03	0.414305	0.144985	2.85757	0.00426892	0.110797		Kcnk6	103.64	0.662881	0.310808	2.13277	0.0329438	0.701995
Atp13a2	516.336	0.776844	0.213786	3.63376	0.000279326	0.00590324		Thbs1	722.946	1.09527	0.383321	2.85733	0.00427218	0.110797		G530011O06Rik	39.9598	1.23816	0.580785	2.13187	0.0330174	0.701995
Hpse	106.477	1.61013	0.443145	3.63343	0.000279678	0.00590324		Adgre1	270.962	0.835778	0.292982	2.85266	0.00433548	0.112063		Gas2l3	122.832	0.657697	0.309589	2.12442	0.0336352	0.70822
Arpc1b	2126.62	0.521067	0.143606	3.62844	0.000285136	0.00596857		Mtdh	1281.13	0.335131	0.117778	2.84545	0.00443489	0.11406		Mndal	513.968	0.586531	0.276133	2.12409	0.0336629	0.70822
Gm7030	118.144	1.09799	0.302759	3.62662	0.000287153	0.00600248		Dcps	126.104	0.607271	0.213639	2.84251	0.00447599	0.11416		Sp100	746.826	0.563587	0.265416	2.12341	0.0337198	0.70822
Serinc3	3001.52	0.480668	0.132907	3.61659	0.000298511	0.0061718		Cxcr4	138.76	0.906774	0.319119	2.84149	0.0044903	0.11416		Gm10790	12.8638	2.10862	0.993221	2.12301	0.0337529	0.70822
Csf3r	88.8475	1.35367	0.374426	3.61531	0.00029999	0.00618806		Xlr5c	17.2303	3.05555	1.07546	2.84115	0.00449513	0.11416		Gpr157	124.311	0.64568	0.304161	2.12283	0.0337684	0.70822
Parvg	178.168	1.46432	0.405253	3.61335	0.000302261	0.00622387		Edem2	193.174	0.655544	0.230753	2.84089	0.00449882	0.11416		Gla	78.2862	0.986833	0.465117	2.12169	0.0338641	0.709265
Capza1	1467.44	0.522758	0.14479	3.61047	0.000305644	0.00626797		Fnip2	669.932	0.776321	0.273299	2.84056	0.00450351	0.11416		Rnf144a	685.86	0.336323	0.158869	2.11699	0.0342609	0.712666
Tor4a	209.814	0.996258	0.276015	3.60943	0.000306865	0.00628452		Irgm1	371.432	0.746055	0.262656	2.84043	0.00450527	0.11416		Mfge8	2730.91	0.679917	0.321442	2.11521	0.0344122	0.713321
Gpr174	77.5062	2.01519	0.558604	3.60755	0.000309101	0.00630475		Hsp90b1	7112.92	0.381703	0.134457	2.83886	0.00452756	0.114538		Alox5ap	132.459	0.622095	0.294242	2.11423	0.0344959	0.713321
Tnfrsf1a	581.653	0.49689	0.137754	3.60707	0.00030967	0.0063055		Ly6a	298.2	0.572941	0.201874	2.83812	0.00453805	0.114616		Gm1965	10.6892	1.89973	0.898758	2.11373	0.0345382	0.713321
Twf2	340	0.794174	0.220187	3.60682	0.00030997	0.0063055		Parvg	178.168	1.09714	0.386693	2.83724	0.00455058	0.114653		Trim7	248.373	0.407838	0.192963	2.11356	0.0345529	0.713321
Mt2	182.046	1.32312	0.367173	3.60353	0.000313919	0.00636021		Cd22	476.159	1.35999	0.479381	2.83697	0.00455438	0.114653		Havcr2	59.8349	1.06861	0.505631	2.11341	0.0345654	0.713321
Prkcd	797.523	0.856588	0.237781	3.60243	0.000315262	0.00637891		Tm6sf1	232.736	0.506749	0.178697	2.8358	0.00457109	0.114732		Elovl6	6881.09	0.398166	0.188489	2.11241	0.0346515	0.714144
Psen1	494.935	0.522134	0.145011	3.60066	0.000317407	0.0063993		Slc35f6	214.962	0.58445	0.206391	2.83176	0.00462922	0.115463		Ccl6	1242.83	0.695227	0.329428	2.1104	0.0348237	0.715826
Dhrs9	139.179	1.37129	0.380851	3.6006	0.000317486	0.0063993		Ifngr1	899.464	0.377434	0.133293	2.83161	0.00463136	0.115463		Mrps26	469.121	0.272684	0.129284	2.10918	0.0349287	0.715826
Tec	257.916	1.14042	0.316734	3.60056	0.000317537	0.0063993		Treml2	171.036	1.29722	0.458245	2.83084	0.00464264	0.115525		Gps1	618.428	0.22558	0.106973	2.10876	0.0349656	0.715826
Entpd7	150.73	0.786984	0.2187	3.59846	0.000320108	0.00644255		Rpn1	1346.88	0.344717	0.12181	2.82995	0.00465551	0.115525		Isg20	130.249	0.612406	0.290466	2.10836	0.0349999	0.715826
Mamdc2	105.809	1.58365	0.440567	3.59457	0.000324924	0.00652215		Scd3	10230.9	0.48181	0.170294	2.82929	0.00466513	0.115559		Dennd1c	102.854	0.837819	0.397404	2.10823	0.035011	0.715826
Mfsd1	345.697	0.650794	0.181385	3.58791	0.000333333	0.0066821		Itgal	282.446	1.21683	0.430405	2.82717	0.00469616	0.116088		Pou2f2	199.657	0.771727	0.366177	2.10752	0.0350724	0.716135
Blvra	248.735	0.759073	0.211837	3.58328	0.000339309	0.0067833		Susd1	69.2795	1.03674	0.367085	2.82425	0.00473912	0.11683		Lhx8	17.0065	1.73304	0.822717	2.10648	0.0351624	0.717025
Tmem173	162.086	1.27903	0.356976	3.58296	0.000339725	0.0067833		Isg15	62.9427	1.28008	0.454352	2.81739	0.00484164	0.118669		Gfra2	115.093	0.684234	0.32523	2.10385	0.0353918	0.719327
Tm6sf1	232.736	0.672217	0.18765	3.58229	0.000340602	0.00679186		Pdia3	2407.56	0.385085	0.136718	2.81665	0.0048528	0.118669		Ccr2	212.766	0.489817	0.232891	2.10321	0.0354477	0.719327
Cd86	95.656	1.35695	0.378941	3.58091	0.000342403	0.00680867		Scpep1	589.508	0.432159	0.153587	2.81378	0.00489622	0.119371		Lgals3	1232.41	1.12537	0.535444	2.10175	0.0355755	0.719327
Pabpc1	9560.1	0.369007	0.103055	3.58069	0.000342683	0.00680867		Gbp7	696.497	0.516814	0.183815	2.81161	0.00492949	0.119945		Mtr	382.607	0.296707	0.141343	2.0992	0.0357994	0.720962
H2-Q4	397.069	0.88028	0.245873	3.58022	0.000343304	0.00680979		Scarb2	1717.97	0.382885	0.136223	2.81072	0.00494308	0.119945		Ppt1	705.085	0.30197	0.14394	2.09789	0.0359152	0.720962
Samd9l	815.856	0.73328	0.204973	3.57745	0.000346959	0.00685549		Npc2	1616.89	0.305106	0.108623	2.80885	0.00497185	0.120454		Pira1	82.1811	1.09711	0.523199	2.09693	0.0360001	0.721729
Surf4	943.769	0.428425	0.119987	3.5706	0.000356168	0.00701003		Rnaset2b	1446.11	0.39933	0.142418	2.80393	0.00504843	0.121548		Ccdc88b	311.988	0.55834	0.266439	2.09557	0.0361206	0.722271
Lsp1	1230.01	0.888212	0.248793	3.57009	0.000356865	0.00701463		Mir5114	122.769	0.878875	0.313683	2.8018	0.00508188	0.121992		Nlrp1c-ps	23.6613	1.13628	0.542543	2.09436	0.036228	0.722914
St6galnac4	242.378	1.08865	0.305	3.56935	0.000357871	0.0070253		Ripk3	52.2537	1.3938	0.497595	2.80107	0.00509333	0.122058		Ly9	168.338	0.689357	0.329411	2.0927	0.0363763	0.723473
Tor3a	266.488	0.862768	0.241838	3.56755	0.000360334	0.00706451		Spcs3	471.389	0.441034	0.157594	2.79854	0.00513337	0.122743		Pla2g7	776.2	0.467331	0.223716	2.08894	0.0367128	0.726593
Rrm2	110.174	2.0447	0.573435	3.56571	0.000362877	0.00709601		Pqlc3	181.954	0.744303	0.265987	2.79827	0.00513779	0.122743		Ppt2	162.374	0.511425	0.244957	2.08781	0.0368149	0.727109
Gm6548	441.812	0.521359	0.146299	3.56366	0.000365715	0.00712529		Saraf	781.455	0.337911	0.120801	2.79726	0.00515379	0.122764		Clec4n	42.591	1.22009	0.584588	2.08709	0.03688	0.727109
Rnaset2a	732.217	0.560089	0.157284	3.56101	0.000369429	0.00716863		Tmem128	111.717	0.618118	0.221016	2.79672	0.0051625	0.122764		Ddx10	574.323	0.249222	0.119502	2.0855	0.0370242	0.729023
Cd22	476.159	1.78903	0.502638	3.55928	0.000371871	0.00720321		Sp110	526.195	0.869031	0.310849	2.79567	0.0051792	0.122966		Phf11b	166.645	0.925794	0.444274	2.08383	0.0371752	0.731065
Ifi204	488.39	0.912433	0.256673	3.55485	0.00037819	0.00730123		Itprip	94.1621	0.980975	0.351229	2.79298	0.00522252	0.123621		Gns	2456.07	0.277635	0.13331	2.08263	0.0372854	0.7323
Ifngr1	899.464	0.49733	0.139956	3.55347	0.000380184	0.0073304		Tctn1	314.097	0.744696	0.266764	2.79159	0.00524494	0.123858		Ms4a6c	143.246	0.62331	0.299526	2.08099	0.0374347	0.733691
Sdf2l1	168.559	1.26043	0.354767	3.55284	0.000381098	0.00733514		Cdh5	786.231	0.389048	0.139445	2.78998	0.00527112	0.124201		Amz1	37.164	1.1078	0.532599	2.07998	0.0375271	0.733748
Dnmt1	869.802	0.710817	0.200125	3.55186	0.000382512	0.00734724		Ch25h	9.46901	3.14525	1.12818	2.78789	0.00530525	0.124359		Galns	93.0852	0.771901	0.371956	2.07525	0.0379635	0.73468
Pira6	68.8377	2.27031	0.639428	3.55054	0.000384444	0.00736568		Adam9	1234.88	0.446894	0.160379	2.78649	0.00532827	0.124359		Il6ra	230.153	0.501756	0.24201	2.07329	0.0381454	0.736097
Ifnar2	676.268	0.461232	0.12994	3.54957	0.000385868	0.0073743		Ccl12	31.164	1.64637	0.590849	2.78645	0.00532884	0.124359		Hpgds	182.747	0.622292	0.300457	2.07115	0.0383446	0.737608
Pnpla7	214.434	0.885944	0.249738	3.5475	0.000388912	0.00742312		Myof	1225.84	0.690041	0.247665	2.78618	0.00533325	0.124359		Scamp2	268.333	0.42555	0.205489	2.07091	0.0383669	0.737608
Mir5107	65.628	1.55693	0.439086	3.54583	0.000391379	0.00746081		Sema4b	328.877	0.605145	0.217199	2.78613	0.00533414	0.124359		Pianp	26.7698	1.07459	0.520069	2.06624	0.0388057	0.742331
Tmed9	481.321	0.497067	0.140329	3.54215	0.000396883	0.00752786		Shisa5	738.359	0.725075	0.26029	2.78564	0.00534221	0.124359		Impdh1	668.837	0.33505	0.162357	2.06366	0.0390496	0.743336
Zc3h12a	139.699	0.950704	0.268501	3.54078	0.000398944	0.00754806		Ctla2a	146.455	0.741762	0.266458	2.78379	0.00537286	0.124885		Far2	182.303	0.459765	0.222854	2.06307	0.0391057	0.743449
Gadd45b	119.938	1.20995	0.34204	3.53746	0.000404	0.00760573		Inpp5b	486.097	0.341494	0.122772	2.78154	0.00541014	0.125562		Plcg2	659.086	0.638148	0.309849	2.05954	0.0394422	0.745239
Ccl6	1242.83	1.22063	0.345353	3.53444	0.000408637	0.00765499		Plcg2	659.086	0.86079	0.309625	2.7801	0.00543416	0.125931		Kcnk13	41.0643	1.15662	0.561851	2.05859	0.0395333	0.745239
Cd300ld	228.405	1.13304	0.320813	3.53179	0.000412763	0.00770372		Mertk	388.427	0.726507	0.261531	2.7779	0.00547116	0.126598		Piezo1	964.386	0.303605	0.147644	2.05633	0.0397504	0.745239
Cenpe	181.192	1.66601	0.471951	3.53005	0.000415478	0.00773535		Psmb8	1043.62	0.681883	0.245608	2.7763	0.00549811	0.127032		Rab19	31.7797	1.30823	0.636397	2.05569	0.0398123	0.745239
Utp14a	320.702	0.545537	0.154669	3.52714	0.000420077	0.00781137		Slc16a6	100.233	0.950805	0.343238	2.77011	0.00560379	0.128895		Baz1a	921.275	0.421644	0.205131	2.05549	0.0398319	0.745239
Ikbke	123.925	1.33454	0.378416	3.52665	0.000420851	0.00781617		Phf11b	166.645	1.2269	0.443562	2.76601	0.00567469	0.129943		Fxyd5	444.185	0.48123	0.234315	2.05377	0.0399976	0.745239
Prkcb	1260.44	1.0441	0.296242	3.52449	0.000424301	0.0078706		Kl	35.8504	2.14468	0.775502	2.76553	0.00568297	0.129943		5031439G07Rik	1366.18	0.34488	0.168106	2.05156	0.0402127	0.745239
Gm20605	629.365	0.59981	0.170301	3.52206	0.000428202	0.00793325		Cd47	587.836	0.36727	0.132898	2.76355	0.00571768	0.130215		Zdhhc20	440.007	0.320559	0.156266	2.05137	0.0402311	0.745239
Eef1b2	4797.98	0.595245	0.169186	3.51829	0.000434333	0.00802721		H2-T10	236.945	0.663552	0.240303	2.76132	0.00575685	0.130858		Pcdhb9	8.67577	2.0747	1.01242	2.04925	0.040438	0.745239
Vmp1	374.389	0.665932	0.18938	3.51638	0.000437478	0.00807549		Slc22a6	36.7495	2.44969	0.887558	2.76004	0.00577947	0.131076		Dbnl	1271.3	0.288481	0.140877	2.04774	0.040585	0.746018
Clu	2199.41	0.796994	0.226702	3.5156	0.000438756	0.00807939		Ifi214	190.261	1.33902	0.485186	2.75982	0.00578337	0.131076		Scpep1	589.508	0.315131	0.153958	2.04687	0.0406711	0.746619
Atp6v0c-ps2	1170.82	0.501824	0.142869	3.51247	0.000443965	0.00814562		Runx3	200.596	0.94179	0.341397	2.75864	0.00580426	0.131245		Zfp112	28.9903	1.32857	0.649707	2.04488	0.0408663	0.74879
Atp6v0c	1173.63	0.501499	0.142981	3.50746	0.000452409	0.00827052		Ly6c1	154.657	0.648559	0.235159	2.75796	0.0058163	0.131245		Colgalt1	431.605	0.376297	0.184081	2.04419	0.0409347	0.74879
Sf3b6	322.388	0.516633	0.147318	3.50693	0.000453311	0.00827702		Tmem27	29.9632	2.14629	0.778499	2.75696	0.00583419	0.131456		Gprc5c	91.3729	0.56121	0.274606	2.04369	0.0409839	0.748804
Pdpn	132.47	1.05931	0.302103	3.50646	0.000454113	0.00828169		Pip4k2a	590.39	0.596478	0.216498	2.75513	0.00586696	0.131811		Gpr174	77.5062	1.09359	0.535287	2.043	0.0410524	0.749101
Arid4a	864.025	0.503746	0.143788	3.50339	0.000459381	0.00835764		Csrp3	146.888	1.31011	0.47596	2.75257	0.00591287	0.132596		Ifit2	448.467	0.509296	0.249532	2.041	0.0412504	0.750373
Tnfrsf11b	122.587	1.71616	0.490541	3.49851	0.000467867	0.00848149		Ftl1	10225	0.520559	0.189217	2.75112	0.00593923	0.132663		Snord35b	9.45715	2.15163	1.05427	2.04087	0.041264	0.750373
Fmnl1	826.915	1.05892	0.302764	3.49751	0.00046963	0.00850327		Lfng	201.929	0.668056	0.242891	2.75043	0.00595169	0.132749		Tctn1	314.097	0.543672	0.267312	2.03385	0.041967	0.759434
Eef1g	3590.6	0.471121	0.134732	3.49673	0.000470999	0.00851788		Itga6	464.005	0.574692	0.209024	2.74941	0.00597032	0.132973		Tubd1	69.3867	0.736111	0.362321	2.03166	0.0421886	0.759434
Fnip2	669.932	1.00197	0.286636	3.49561	0.000472973	0.00854339		Rasal3	268.613	1.13386	0.412696	2.74745	0.00600615	0.133387		Lepr	147.67	0.788849	0.38841	2.03097	0.0422582	0.759434
Birc5	82.967	1.56924	0.449415	3.49173	0.000479894	0.0086478		Tor3a	266.488	0.633344	0.230574	2.74681	0.0060178	0.133454		Gm10548	13.2014	1.9834	0.976587	2.03095	0.04226	0.759434
Pdia4	1892.59	0.576334	0.165449	3.48346	0.000494972	0.00883546		Cx3cr1	104.844	0.830848	0.303037	2.74174	0.00611153	0.135144		Aldh1a2	97.4802	0.694032	0.34188	2.03005	0.0423518	0.759434
Ddx41	562.245	0.433141	0.12442	3.48129	0.000499008	0.00887395		Il1a	28.5677	2.05552	0.750073	2.74042	0.00613601	0.135231		Atxn2l	1165.49	0.212003	0.104468	2.02936	0.0424221	0.759814
Mir692-2	908.148	0.91891	0.263976	3.48104	0.000499471	0.00887395		Prkcb	1260.44	0.774035	0.28247	2.74023	0.00613957	0.135231		Cx3cr1	104.844	0.617698	0.304684	2.02734	0.0426275	0.762329
Mir692-3	908.148	0.91891	0.263976	3.48104	0.000499471	0.00887395		Clec9a	88.8551	0.811081	0.296458	2.7359	0.00622099	0.136782		Cramp1l	480.241	0.270099	0.133378	2.02507	0.0428604	0.764121
Blnk	325.754	1.46256	0.420783	3.47579	0.000509344	0.00901765		Tmem163	29.017	1.9167	0.700753	2.7352	0.00623428	0.13688		Serpina3f	68.0719	1.22417	0.604836	2.02397	0.042973	0.764181
Sppl2a	655.882	0.520122	0.149664	3.47527	0.000510346	0.00902317		Rgs1	113.875	1.29404	0.474208	2.72885	0.00635555	0.138665		Tor3a	266.488	0.467813	0.23122	2.02324	0.0430481	0.764181
Gvin1	7745.43	0.769099	0.221336	3.47481	0.000511214	0.00902317		Scn5a	45.6271	1.61584	0.592213	2.72848	0.00636273	0.138665		Cdh11	141.327	0.596079	0.294635	2.02311	0.0430615	0.764181
Fam49b	535.143	0.758105	0.218218	3.47407	0.000512633	0.00902317		Glipr1	131.444	0.899775	0.329858	2.72777	0.00637647	0.138665		Kcnj16	62.7948	1.20564	0.596569	2.02095	0.0432845	0.765501
Gm4070	7744.24	0.769099	0.22155	3.47145	0.000517664	0.009089		Ksr2	29.3371	1.59817	0.585912	2.72767	0.00637842	0.138665		Fermt3	532.266	0.505768	0.250457	2.01938	0.0434477	0.765951
Abhd12	599.82	0.575075	0.165671	3.47118	0.000518172	0.009089		Rbbp8	326.276	0.44431	0.163042	2.72513	0.00642755	0.139147		Tpm3	3785.18	0.2899	0.14362	2.01853	0.0435362	0.765951
Rpl10a	1905	0.541124	0.156044	3.46777	0.000524793	0.00918387		H2-Q4	397.069	0.638152	0.234439	2.72204	0.00648802	0.140063		Rgs10	530.167	0.448749	0.222338	2.01832	0.0435577	0.765951
Plxnb2	1039.94	0.672728	0.194041	3.46694	0.000526428	0.00919339		Dock2	1556.75	0.87054	0.320025	2.72023	0.00652372	0.140388		Csrnp1	121.375	0.599568	0.297621	2.01453	0.0439536	0.768781
Ifi205	384.813	0.876594	0.253073	3.4638	0.000532611	0.00925675		St3gal5	545.316	0.557893	0.20552	2.71455	0.00663656	0.141914		B4galt1	771.271	0.266515	0.132629	2.00947	0.0444871	0.768781
Slfn5	1775.93	0.647264	0.186866	3.46379	0.000532622	0.00925675		Myo1g	348.571	0.905486	0.333576	2.71448	0.00663802	0.141914		Tsku	97.5297	0.653074	0.325161	2.00847	0.0445937	0.768781
Cxcl12	1381.98	0.648201	0.187165	3.46325	0.000533687	0.00926464		Lrrc25	60.6478	1.25683	0.463208	2.71331	0.00666143	0.142038		Lmo2	573.053	0.35874	0.178641	2.00816	0.0446263	0.768781
Crlf2	99.0851	1.12051	0.323662	3.46198	0.000536227	0.00928745		Mcm3	425.544	0.798345	0.294765	2.70841	0.00676065	0.143346		1600012H06Rik	153.813	0.424436	0.211399	2.00775	0.0446697	0.768781
Smc4	1147.22	1.00271	0.290099	3.45643	0.00054739	0.00943238		Dock10	1062.04	0.672151	0.248343	2.70655	0.00679869	0.143758		Frmd4b	493.612	0.387155	0.192898	2.00705	0.0447441	0.768781
Mdm2	650.742	0.571655	0.165393	3.45635	0.000547538	0.00943238		Bin2	416.919	1.00575	0.3718	2.70509	0.00682865	0.144195		Aig1	99.6038	0.536722	0.267443	2.00687	0.0447638	0.768781
H2-T22	1140.9	0.525622	0.15212	3.45533	0.000549628	0.00945473		Wdfy4	1089.69	0.940948	0.347958	2.7042	0.00684691	0.144383		Hvcn1	508.879	0.575642	0.287011	2.00565	0.0448941	0.768781
Rad50	485.863	0.689089	0.199846	3.4481	0.000564555	0.00967854		Zcchc11	802.755	0.552974	0.204547	2.70341	0.00686317	0.144505		Ctbs	74.1879	0.738174	0.368123	2.00524	0.0449376	0.768781
Wfs1	293.542	0.775134	0.224909	3.44643	0.000568042	0.00972101		Ifi203	616.04	0.798682	0.295528	2.70256	0.00688072	0.144505		P2ry6	146.429	0.585128	0.291951	2.0042	0.0450488	0.768781
Pip4k2a	590.39	0.781875	0.22712	3.44256	0.000576226	0.00983412		Tnfsf13	102.288	0.736164	0.273041	2.69616	0.00701434	0.146911		Rtn4rl2	12.4264	1.69587	0.846406	2.00362	0.0451112	0.768781
Gm14548	65.0857	2.18857	0.635905	3.44166	0.000578159	0.00985601		Bach2os	43.1603	1.22731	0.455585	2.69392	0.00706161	0.147507		Gm7030	118.144	0.581563	0.290344	2.00301	0.0451757	0.769032
Cdc42	2557.8	0.369066	0.107277	3.44032	0.000581032	0.00987211		Arl8b	1467.71	0.282303	0.104793	2.69391	0.00706186	0.147507		Wdr91	328.843	0.428345	0.214054	2.0011	0.0453813	0.770498
Btla	216.119	2.02259	0.588166	3.43881	0.000584276	0.00991569		Prcp	257.279	0.590657	0.21938	2.6924	0.00709399	0.147978		Bin2	416.919	0.744358	0.372136	2.00023	0.0454751	0.770498
Ccr2	212.766	0.837086	0.243525	3.43737	0.000587385	0.00995729		Bex1	80.2085	1.05992	0.393744	2.69191	0.00710433	0.147994		Gm12250	110.532	0.783751	0.392416	1.99724	0.0457987	0.770498
Ppib	1128.84	0.446306	0.129922	3.43519	0.000592143	0.0100182		Ddx60	149.414	0.773773	0.287648	2.69	0.00714516	0.148644		Kifc5b	36.2188	1.02148	0.511589	1.99668	0.04586	0.770498
Snx22	657.342	0.508201	0.147947	3.43502	0.000592502	0.0100182		Rin3	666.449	0.555938	0.206986	2.68587	0.00723416	0.150294		Tmem168	292.888	0.30873	0.154709	1.99555	0.0459831	0.77089
Arl6ip5	404.323	0.497658	0.144886	3.43481	0.000592961	0.0100182		Slc17a9	18.3222	1.72309	0.641768	2.68491	0.00725498	0.150524		Pikfyve	803.639	0.230493	0.115593	1.994	0.046152	0.771014
Gm8909	38.2455	1.46115	0.42576	3.43185	0.000599476	0.0101076		Gfra2	115.093	0.869358	0.324281	2.68088	0.0073429	0.15167		Ccnl1	371.304	0.345686	0.173567	1.99165	0.046409	0.771014
Sept1	355.504	1.41099	0.411159	3.43174	0.00059973	0.0101076		Cd8b1	152.23	1.27478	0.475753	2.67951	0.00737308	0.151954		Parp2	185.556	0.440099	0.221087	1.99061	0.0465237	0.771014
Btg1	2333.93	0.723718	0.211041	3.42927	0.000605208	0.0101684		Pld4	309.993	0.763749	0.285225	2.67771	0.00741269	0.152302		Cenpi	16.674	1.93069	0.970325	1.98973	0.0466203	0.771014
Gltp	573.88	0.687661	0.200707	3.4262	0.000612093	0.0102531		Gm20605	629.365	0.43435	0.162265	2.6768	0.00743283	0.152373		Stat1	2311.8	0.462419	0.232422	1.98957	0.0466381	0.771014
Efhd2	1401.73	0.672868	0.196394	3.42612	0.000612279	0.0102531		Erp29	813.059	0.406934	0.152048	2.67635	0.00744283	0.152376		Ifi209	633.392	0.995525	0.500495	1.98908	0.0466922	0.771014
Fuca2	202.658	0.983289	0.287029	3.42575	0.00061311	0.0102557		Plxnb2	1039.94	0.49438	0.184966	2.67281	0.00752193	0.153184		Dph1	132.877	0.488118	0.246372	1.98122	0.0475662	0.7732
H2-T-ps	83.9703	1.5305	0.44696	3.42424	0.000616531	0.0102902		Alg3	60.449	0.951882	0.356388	2.67091	0.00756455	0.153306		Actr3	4541.83	0.295675	0.149347	1.97979	0.0477271	0.7732
Mgat5	298.306	0.815219	0.238328	3.42058	0.000624887	0.0104182		Il33	306.498	0.541075	0.202591	2.67078	0.00756762	0.153306		Smim3	58.4377	0.713527	0.361123	1.97586	0.048171	0.778034
Hspa5	3488.95	0.751415	0.219758	3.41929	0.000627846	0.0104526		Aph1c	51.518	0.982263	0.36788	2.67007	0.00758363	0.15343		Eps15l1	641.758	0.241917	0.1225	1.97484	0.0482866	0.778665
Itm2b	9285.96	0.395192	0.115586	3.41905	0.000628412	0.0104526		Ifi47	148.899	1.12712	0.422701	2.66647	0.00766535	0.154075		Sptlc2	363.485	0.370051	0.187512	1.97348	0.0484414	0.778665
Apobec3	512.168	1.57148	0.460168	3.41502	0.000637769	0.0105864		Zc3hav1	722.551	0.417502	0.156669	2.66486	0.00770198	0.15461		Madd	509.058	0.371677	0.188349	1.97334	0.0484568	0.778665
Smc2	269.387	1.04366	0.305751	3.41343	0.00064151	0.0106307		Wdr91	328.843	0.56864	0.213541	2.6629	0.00774694	0.155109		Tmem2	380.094	0.376039	0.190578	1.97315	0.048478	0.778665
Ngf	20.8596	2.64619	0.775328	3.41299	0.00064254	0.0106307		Dhx58	120.577	0.860909	0.323492	2.6613	0.00778403	0.15565		Tagap	231.751	0.495109	0.250961	1.97285	0.0485123	0.778665
H2-T9	1123.38	0.519191	0.15223	3.41057	0.000648273	0.0107021		Gramd3	267.927	0.517622	0.19465	2.65924	0.0078317	0.156303		Gkn3	15.1077	1.1779	0.597704	1.97071	0.0487569	0.781779
Mndal	513.968	0.986425	0.289291	3.4098	0.000650111	0.01072		Arhgap4	187.805	1.00983	0.379774	2.65902	0.00783688	0.156303		Slain1	89.9604	0.880488	0.446961	1.96995	0.0488446	0.782375
D1Ertd622e	193.11	0.762714	0.223791	3.40816	0.000654024	0.0107506		Cd93	619.572	0.657813	0.247911	2.65342	0.00796804	0.157972		Mbd2	1924.61	0.202304	0.102747	1.96896	0.0489571	0.782555
Cdc42se2	951.661	0.624152	0.183252	3.40598	0.000659281	0.0108249		Rgs10	530.167	0.588881	0.222009	2.65251	0.00798961	0.157972		Elovl5	1178.77	0.390153	0.198719	1.96334	0.0496069	0.786549
Arpc2	2927.08	0.4542	0.133421	3.40427	0.000663423	0.0108792		Lrch4	590.868	0.417351	0.157347	2.65242	0.0079917	0.157972		P2ry13	64.774	0.970247	0.494384	1.96254	0.0497	0.786549
Clec12a	94.0076	1.44465	0.424601	3.40238	0.000668007	0.0109327		Rab7b	272.104	0.972888	0.366795	2.6524	0.00799209	0.157972		Tcf3	803.277	0.383637	0.195754	1.9598	0.0500197	0.78772
Far1	721.616	0.611281	0.180101	3.39411	0.000688521	0.0111839		Gm45916	52.6241	1.00517	0.379532	2.64846	0.00808598	0.159217		Rest	612.253	0.2881	0.147011	1.95971	0.0500296	0.78772
Rpn2	937.291	0.43056	0.126879	3.39347	0.000690141	0.0111909		Cd72	222.589	0.776965	0.293481	2.64741	0.00811107	0.159507		Ddx56	218.143	0.390958	0.199673	1.95799	0.0502307	0.789019
Sec11c	634.93	0.54541	0.16073	3.39334	0.000690469	0.0111909		Ascc3	534.214	0.356273	0.134733	2.64429	0.00818622	0.160781		Nfkbie	282.641	0.643612	0.328777	1.95759	0.0502778	0.789019
Smox	141.166	0.844465	0.24888	3.39306	0.000691167	0.0111909		Pigt	330.589	0.421096	0.159491	2.64024	0.00828468	0.162097		Epor	12.2974	1.77225	0.905329	1.95757	0.0502804	0.789019
Ercc6l	46.0107	1.97025	0.580895	3.39175	0.000694483	0.0112206		Rnaset2a	732.217	0.395052	0.149857	2.63619	0.00838436	0.163015		Cd48	104.72	0.630058	0.322303	1.95486	0.0505995	0.791616
Npm1	3894.63	0.584936	0.172476	3.3914	0.000695358	0.0112227		Gpr174	77.5062	1.40282	0.533872	2.62764	0.008598	0.166332		Def6	303.244	0.61229	0.31337	1.95389	0.0507144	0.791851
Lrch4	590.868	0.559756	0.165189	3.38858	0.000702564	0.0113002		Slc15a4	145.793	0.7435	0.283454	2.623	0.0087159	0.167773		Tbxas1	105.091	0.629931	0.322554	1.95295	0.0508257	0.791949
Diaph1	1472.86	0.506839	0.149691	3.3859	0.000709441	0.0113645		Tor4a	209.814	0.689979	0.263326	2.62024	0.00878675	0.168835		Lman1	834.276	0.280985	0.144254	1.94785	0.0514326	0.796534
Bcap31	737.227	0.53343	0.157687	3.38285	0.000717391	0.0114563		Tpm3	3785.18	0.376129	0.14356	2.62	0.00879292	0.168835		B230219D22Rik	1019.52	0.227517	0.116813	1.94771	0.0514497	0.796534
Phf23	376.21	0.546414	0.161591	3.38147	0.000720993	0.0114896		Cd86	95.656	0.94663	0.36198	2.61515	0.00891895	0.170933		Cndp2	814.853	0.378989	0.194608	1.94745	0.0514807	0.796534
Ifi47	148.899	1.49736	0.442974	3.38024	0.000724213	0.0115254		Scd4	546.781	0.535564	0.204835	2.61461	0.008933	0.170933		Hace1	148.876	0.465914	0.239453	1.94574	0.0516857	0.797312
Irx1	31.9734	2.15331	0.637079	3.37998	0.000724915	0.0115254		Tnfaip8	804.504	0.410689	0.157111	2.614	0.00894877	0.170978		Wfdc17	84.5624	0.940179	0.483385	1.94499	0.051776	0.797844
Dock10	1062.04	0.880344	0.260476	3.37975	0.00072552	0.0115254		Ccdc88b	311.988	0.694085	0.265983	2.60951	0.00906727	0.172291		Cwf19l2	602.177	0.254309	0.130777	1.9446	0.0518235	0.797844
Washc5	783.86	0.401496	0.118833	3.37865	0.000728427	0.0115474		Ddx41	562.245	0.308865	0.118372	2.60928	0.00907323	0.172291		Zc3hav1	722.551	0.305007	0.156972	1.94306	0.0520085	0.798887
Man2b2	389.367	0.663002	0.196485	3.37431	0.000739997	0.0116782		Myo1e	866.993	0.580047	0.222391	2.60823	0.00910108	0.172608		Cdk18	129.884	0.702384	0.361663	1.94209	0.0521257	0.798887
Ddx58	528.848	0.733741	0.217462	3.37412	0.000740534	0.0116782		Emp1	709.406	0.679589	0.260914	2.60464	0.00919696	0.173574		H2-Q4	397.069	0.456166	0.234889	1.94205	0.0521311	0.798887
Clca3a2	27.8783	2.5053	0.742738	3.37306	0.000743389	0.0117111		Arhgap45	980.306	0.776766	0.298407	2.60304	0.0092402	0.174178		Adam17	401.177	0.315206	0.162456	1.94025	0.0523498	0.800367
Mertk	388.427	0.924947	0.274329	3.37167	0.00074715	0.0117581		Mov10	132.034	0.738171	0.283812	2.60091	0.00929758	0.175046		Brwd3	269.157	0.414555	0.213806	1.93893	0.0525101	0.801083
Pnldc1	47.6568	1.17662	0.349032	3.37111	0.000748666	0.0117697		Gbp9	359.889	0.742786	0.285658	2.60027	0.00931513	0.175163		Gdf3	11.9511	2.32357	1.19859	1.93858	0.0525521	0.801083
Tgfbr1	653.732	0.728533	0.21622	3.3694	0.000753319	0.0118306		Diaph1	1472.86	0.37039	0.142649	2.5965	0.00941779	0.176664		Srfbp1	167.141	0.39018	0.201327	1.93804	0.0526178	0.801198
Ifi44	74.0101	1.52977	0.454157	3.36838	0.000756108	0.0118621		Dmxl1	1290.57	0.266658	0.102722	2.59592	0.00943367	0.176747		Ppm1h	373.261	0.434595	0.224287	1.93767	0.0526634	0.801198
Gm6377	45.984	2.05036	0.608767	3.36805	0.000757019	0.0118641		Pabpc1	9560.1	0.254757	0.0982366	2.5933	0.00950602	0.177887		Zbtb18	465.935	0.298163	0.15405	1.93549	0.0529299	0.801844
Ly6c1	154.657	0.83069	0.246791	3.36596	0.000762771	0.0119419		Akr1c21	37.7063	2.21681	0.855107	2.59243	0.00953002	0.177921		Wdfy4	1089.69	0.673605	0.348088	1.93516	0.052971	0.801844
Unc13d	109.38	1.23116	0.366153	3.36243	0.000772603	0.0120816		Tmem181b-ps	119.085	0.929272	0.358788	2.59003	0.00959673	0.178935		Nuak2	112.913	0.605984	0.313966	1.93009	0.0535953	0.805504
Clec2i	54.1908	1.81576	0.540547	3.35913	0.000781896	0.0121784		Arl6ip1	532.438	0.387937	0.149854	2.58877	0.00963199	0.179376		Cd83	220.852	0.60213	0.312364	1.92766	0.0538979	0.807268
Il3ra	34.6703	1.74254	0.519439	3.35466	0.000794613	0.0123511		Pik3cg	319.081	0.690439	0.266792	2.58793	0.0096555	0.179597		Ptprc	1418.13	0.722148	0.374707	1.92723	0.0539506	0.807274
Rab31	400.589	0.916992	0.273816	3.34894	0.000811211	0.0125193		Pla2g15	263.257	0.534085	0.206539	2.58588	0.0097132	0.180453		C530005A16Rik	88.9004	0.537011	0.278932	1.92524	0.0541992	0.80765
Hp	3008.32	0.800798	0.239349	3.34574	0.000820645	0.0126391		Dennd1c	102.854	1.02474	0.396405	2.58508	0.0097355	0.18065		Plvap	441.516	0.387801	0.201564	1.92396	0.0543592	0.80765
Rpl5	9333.36	0.570187	0.170501	3.34419	0.000825233	0.0126969		Tgfbr2	2345.19	0.292492	0.113558	2.57571	0.0100036	0.184078		Cd63	692.225	0.406269	0.21119	1.92371	0.0543907	0.80765
Sap30	204.37	1.02866	0.307624	3.34388	0.000826163	0.0126983		Sap30	204.37	0.754292	0.293411	2.57077	0.0101472	0.185838		Asf1b	47.9109	0.885238	0.460178	1.92369	0.0543937	0.80765
Ccl9	465.272	1.01597	0.303969	3.34234	0.000830741	0.0127428		Ccl9	465.272	0.745173	0.289864	2.57077	0.0101473	0.185838		Mospd1	208.389	0.400112	0.208369	1.92021	0.0548313	0.81237
Slc38a1	384.189	0.819159	0.245358	3.33863	0.000841926	0.0128364		Ndc80	43.1548	1.35564	0.527595	2.56947	0.0101855	0.185974		Psmc5	753.582	0.198657	0.103517	1.91907	0.0549752	0.812383
Sh3bp1	252.671	0.950214	0.284815	3.33625	0.000849168	0.0129208		Fcgr1	95.4203	1.03728	0.404606	2.56367	0.0103573	0.188683		Colq	64.5076	1.08234	0.564552	1.91717	0.0552167	0.813233
Mefv	32.7482	2.64194	0.792476	3.33378	0.000856754	0.0130232		Parp9	493.641	0.4363	0.170226	2.56306	0.0103753	0.188683		Zfp622	382.971	0.284729	0.148557	1.91664	0.0552841	0.813233
Mfsd12	151.072	1.14239	0.34291	3.33147	0.000863885	0.0131053		Cnpy3	351.783	0.380187	0.148362	2.56257	0.01039	0.188717		Tmem120b	379.172	0.404104	0.211165	1.91369	0.0556603	0.814488
Arhgap19	194.947	0.83604	0.251004	3.33079	0.000866	0.0131242		Actc1	739.105	1.53912	0.600989	2.56097	0.010438	0.189015		Gm11127	46.8656	0.728865	0.381035	1.91286	0.0557666	0.814729
Pon2	280.995	0.723886	0.217366	3.33026	0.00086766	0.0131363		Chek2	49.4264	1.05863	0.414037	2.55684	0.0105628	0.190512		Clec4g	17.8043	1.86628	0.977767	1.90871	0.056299	0.81655
Dock2	1556.75	1.11734	0.335636	3.32902	0.000871535	0.0131555		Trps1	612.809	0.368177	0.144059	2.55574	0.0105962	0.190783		Wdr86	11.3448	1.78053	0.933439	1.9075	0.0564565	0.81655
Gpr157	124.311	1.05723	0.317823	3.32649	0.000879475	0.0132565		Popdc2	90.2924	1.04977	0.410848	2.55513	0.0106148	0.190783		Stab1	900.119	0.316456	0.165912	1.90737	0.0564723	0.81655
Cdca8	55.8834	1.96102	0.590392	3.32156	0.000895172	0.0134285		Ifit3	490.366	0.647574	0.253606	2.55346	0.0106657	0.191253		P2ry10	130.17	0.864906	0.453918	1.90542	0.056725	0.818444
Ccl2	41.9986	1.95494	0.588776	3.32035	0.000899037	0.0134368		Plod1	356.168	0.573983	0.22498	2.55126	0.0107333	0.191882		Trim34a	285.108	0.572902	0.300799	1.9046	0.0568316	0.818444
Plcg2	659.086	1.07764	0.324733	3.31855	0.00090486	0.0134972		Pcdh12	54.1913	1.06839	0.419037	2.54964	0.0107835	0.192015		Tmem189	286.05	0.446396	0.234437	1.90412	0.0568952	0.818444
Tmsb4x	9090.11	0.602162	0.18151	3.31752	0.000908217	0.013534		Dock8	1259.77	0.46947	0.184258	2.5479	0.0108374	0.192065		Irf8	926.62	0.685901	0.360503	1.90262	0.0570901	0.818444
Esco1	415.333	0.543828	0.164024	3.31555	0.000914646	0.0136164		Clec5a	49.3605	1.29083	0.506697	2.54754	0.0108486	0.192065		Sfrp1	456.617	0.474524	0.249426	1.90246	0.057111	0.818444
Gm11127	46.8656	1.31208	0.395937	3.31387	0.000920159	0.013685		Samd9l	815.856	0.497712	0.19542	2.54689	0.0108689	0.192065		Snx6	776.74	0.261649	0.137552	1.90218	0.0571475	0.818444
Cd47	587.836	0.462721	0.139652	3.31339	0.000921707	0.0136946		Gngt2	230.985	0.769374	0.30214	2.54642	0.0108835	0.192065		Pon2	280.995	0.395232	0.207779	1.90217	0.057149	0.818444
Osbpl8	1348.46	0.654603	0.197602	3.31273	0.0009239	0.0137137		Marco	399.842	1.70885	0.67157	2.54456	0.0109414	0.192402		Daglb	227.031	0.417659	0.219618	1.90175	0.0572039	0.818444
Prkcsh	573.008	0.585353	0.176837	3.31012	0.000932544	0.0138285		Dusp5	72.057	1.17222	0.460771	2.54404	0.0109579	0.192473		Shisa5	738.359	0.49493	0.260547	1.89958	0.0574885	0.819684
Oas1b	28.9802	1.81148	0.547501	3.30864	0.000937506	0.0138858		Mcemp1	10.3882	2.10766	0.829371	2.54128	0.0110449	0.19303		Irgm1	371.432	0.499455	0.26315	1.89798	0.0576982	0.819746
Abcd1	327.163	0.516159	0.156087	3.30686	0.000943472	0.0139496		Cln8	276.156	0.601226	0.236593	2.54118	0.011048	0.19303		Tmed10	1591.08	0.179419	0.0945353	1.89791	0.0577086	0.819746
Uap1l1	223.889	0.950174	0.287394	3.30617	0.000945795	0.0139703		Gm17757	320.913	0.701756	0.276168	2.54105	0.0110521	0.19303		Ptpn22	197.805	0.860089	0.453356	1.89716	0.057807	0.819746
Rhbdf2	168.561	0.738702	0.223626	3.30329	0.000955559	0.0141008		Gm18853	320.913	0.701756	0.276168	2.54105	0.0110521	0.19303		Col6a5	180.031	0.665446	0.351029	1.8957	0.0579994	0.820967
Serpinb6b	413.917	0.940004	0.284739	3.30129	0.000962422	0.0141882		Baz1a	921.275	0.519927	0.204958	2.53675	0.0111885	0.194754		Serpina3h	19.6767	1.46847	0.775169	1.89439	0.0581731	0.821498
Rps2	3679.06	0.58303	0.176653	3.30042	0.000965386	0.0142181		Pln	184.205	1.49154	0.588766	2.53333	0.0112986	0.196099		Usp30	190.765	0.338262	0.178576	1.89422	0.0581963	0.821498
Rpl19	7671.27	0.552185	0.167596	3.29473	0.000985157	0.0144531		Slc5a12	16.3763	3.26308	1.28817	2.53311	0.0113054	0.196099		Cxcr2	29.2254	1.57873	0.834022	1.89291	0.0583702	0.821525
Gpr183	105.779	1.22062	0.370555	3.29403	0.000987635	0.0144598		Dynlt1a	157.921	0.580128	0.229025	2.53303	0.0113081	0.196099		Ddx27	1011.84	0.1954	0.103278	1.89198	0.0584937	0.821525
Gm2a	1163.25	0.424301	0.128819	3.29379	0.000988474	0.0144598		C5ar2	51.0871	1.18799	0.469127	2.53235	0.0113302	0.196099		Ccdc47	1037.81	0.219535	0.116069	1.89142	0.0585688	0.821525
Akr1b10	426.846	0.557251	0.169338	3.29076	0.000999157	0.0145259		Cd300ld	228.405	0.775071	0.306119	2.53192	0.0113438	0.196099		Jak3	410.106	0.395682	0.209616	1.88765	0.0590725	0.825705
Prcp	257.279	0.757618	0.230241	3.29054	0.000999952	0.0145259		Ibsp	39.0051	2.38248	0.94127	2.53113	0.0113696	0.196099		AI467606	78.9661	0.776539	0.411612	1.88658	0.0592171	0.825705
Aim2	99.6358	1.46139	0.444128	3.29046	0.00100023	0.0145259		Corin	41.6622	1.89256	0.747807	2.53082	0.0113798	0.196099		Cebpb	3746.33	0.290404	0.154068	1.88491	0.0594421	0.825705
Zcchc11	802.755	0.706068	0.214602	3.29013	0.0010014	0.0145259		Nuak2	112.913	0.790953	0.312849	2.52822	0.0114641	0.196747		Helz2	829.01	0.469446	0.249205	1.88377	0.0595957	0.825705
Usp18	213.021	1.1126	0.33817	3.29007	0.00100162	0.0145259		Creld2	277.336	0.723735	0.286299	2.5279	0.0114746	0.196747		Gapvd1	1030.69	0.209278	0.111117	1.8834	0.0596457	0.825705
Osmr	296.512	0.839861	0.255367	3.28883	0.00100604	0.014576		Cxcl12	1381.98	0.450868	0.178425	2.52693	0.0115064	0.196772		Arsg	37.7107	0.834504	0.44333	1.88235	0.0597882	0.825705
Ncstn	340.262	0.608821	0.185209	3.28721	0.00101186	0.0146463		Tmem104	249.797	0.5844	0.231317	2.5264	0.0115237	0.196772		Prmt9	160.298	0.413354	0.2196	1.8823	0.0597954	0.825705
Cd28	80.4087	1.52258	0.463385	3.28577	0.00101704	0.0146933		Frmd4b	493.612	0.486512	0.192575	2.52635	0.0115253	0.196772		Fuca2	202.658	0.516693	0.274611	1.88155	0.0598977	0.825705
Ifi203	616.04	1.01785	0.309951	3.28389	0.00102384	0.0147774		Hpse	106.477	1.06903	0.423381	2.52499	0.0115703	0.196963		Dck	166.098	0.627355	0.333485	1.88121	0.0599432	0.825705
H2-Q5	148.397	1.16476	0.35472	3.2836	0.0010249	0.0147786		Fen1	153.297	0.736827	0.291885	2.52437	0.0115905	0.197089		Kifc1	53.274	0.800789	0.425896	1.88025	0.0600747	0.825705
Syngr2	363.46	0.722216	0.220188	3.28	0.00103808	0.0149147		Tpx2	197.268	0.880197	0.349051	2.52169	0.0116793	0.197837		Scimp	26.2029	1.22211	0.650387	1.87905	0.0602376	0.825705
Arhgap45	980.306	1.02639	0.312961	3.27962	0.00103946	0.0149177		Zmynd15	59.2342	1.09657	0.43486	2.52165	0.0116804	0.197837		Rnf114	584.874	0.309364	0.164658	1.87883	0.0602677	0.825705
Myo7a	371.199	0.689424	0.210234	3.27932	0.00104057	0.0149194		Ifi209	633.392	1.26159	0.500334	2.5215	0.0116856	0.197837		Hmgxb3	408.681	0.26484	0.140975	1.87863	0.0602955	0.825705
Fgfbp3	13.3375	2.64066	0.806186	3.2755	0.00105476	0.0150944		Tspan14	260.37	0.446992	0.177356	2.52031	0.011725	0.198113		Gm5431	174.305	0.510327	0.271696	1.8783	0.0603405	0.825705
Tram1	838.158	0.516637	0.157756	3.27492	0.00105691	0.0150971		Plxna1	1219.76	0.50445	0.20016	2.52023	0.0117277	0.198113		Kcnab2	334.126	0.43254	0.230485	1.87665	0.0605657	0.825705
Slc15a4	145.793	0.973371	0.297258	3.2745	0.00105851	0.0151052		Cwf19l2	602.177	0.32863	0.130417	2.51985	0.0117404	0.198113		Ddx28	130.542	0.437401	0.233117	1.87631	0.0606123	0.825705
Adcy7	466.899	0.628445	0.192031	3.27262	0.00106555	0.0151914		Ptpn22	197.805	1.14036	0.452785	2.51855	0.0117839	0.198629		Ggt5	51.6913	0.764593	0.407537	1.87613	0.0606372	0.825705
Ppan	120.407	0.728484	0.222758	3.2703	0.00107435	0.0152737		Slc25a45	66.9223	0.842923	0.334738	2.51816	0.011797	0.198634		Scd3	10230.9	0.319434	0.170316	1.87554	0.0607181	0.825705
Ltbp2	840.133	0.751744	0.229896	3.26993	0.00107573	0.0152773		Ttll3	124.576	0.537323	0.213472	2.51707	0.0118336	0.198872		Mterf4	289.259	0.388946	0.207431	1.87507	0.0607837	0.825705
Sh3bgrl3	904.058	0.686762	0.210038	3.2697	0.00107662	0.0152773		Actr3	4541.83	0.375696	0.149301	2.51637	0.0118571	0.19895		Ksr2	29.3371	1.10495	0.590141	1.87234	0.0611592	0.825705
Cd82	404.299	0.776879	0.237931	3.26515	0.00109406	0.0155102		Trim34a	285.108	0.755488	0.300339	2.51546	0.0118879	0.198959		Sept1	355.504	0.734753	0.392569	1.87165	0.0612546	0.825705
Acp2	451.11	0.531784	0.162921	3.26407	0.00109825	0.0155406		C130080G10Rik	45.7113	1.87725	0.746334	2.51529	0.0118935	0.198959		Adora2a	54.905	0.912092	0.487835	1.86967	0.0615293	0.825705
Gm5148	5049.27	0.568955	0.174391	3.26252	0.00110428	0.0155953		Rnaseh1	84.7541	0.637278	0.253475	2.51417	0.0119314	0.199162		1110059E24Rik	207.247	0.457299	0.24468	1.86897	0.0616277	0.825705
Slc43a2	675.825	0.536232	0.164438	3.26101	0.00111016	0.0156196		Vsir	507.62	0.54956	0.218864	2.51096	0.0120403	0.200546		Kyat3	236.872	0.511315	0.274217	1.86464	0.0622322	0.827816
Abcb1b	233.747	0.683721	0.209703	3.26043	0.00111245	0.0156196		Trpm7	1158.09	0.241277	0.0961325	2.50984	0.0120785	0.200777		Foxo1	1348.42	0.190547	0.102315	1.86236	0.0625529	0.829655
Rasgrp1	272.088	1.28266	0.393804	3.25711	0.00112552	0.01575		Gpr157	124.311	0.760487	0.303278	2.50756	0.0121569	0.201619		Sema4b	328.877	0.405639	0.217818	1.86229	0.0625624	0.829655
Arsb	459.717	0.42839	0.131583	3.25566	0.00113127	0.0158159		Pdzk1	152.122	0.878146	0.350499	2.50542	0.0122306	0.202625		Gbp9	359.889	0.532489	0.286062	1.86145	0.0626811	0.829655
Tmod3	1171.66	0.403283	0.124139	3.24865	0.00115954	0.0161668		Oas1a	141.121	0.992723	0.396813	2.50174	0.0123584	0.203824		Ifi207	642.955	0.484526	0.260361	1.86098	0.062747	0.829655
Slain1	89.9604	1.51679	0.4669	3.24864	0.00115957	0.0161668		Nfkbie	282.641	0.821314	0.328337	2.50144	0.0123689	0.203824		Ddhd1	599.052	0.293054	0.157544	1.86014	0.062866	0.829655
Abcg2	230.568	1.41223	0.434931	3.24701	0.00116623	0.0162298		Plxdc1	25.2113	1.65265	0.660895	2.50062	0.0123977	0.203863		Slfn8	375.981	0.596882	0.321022	1.85932	0.0629818	0.829655
Wdr89	790.563	0.459128	0.141433	3.24627	0.00116929	0.0162575		Ccdc47	1037.81	0.289364	0.115836	2.49805	0.0124879	0.204995		Trpv4	112.262	0.631887	0.339995	1.85852	0.0630954	0.829655
Pelp1	313.861	0.514186	0.158483	3.24442	0.0011769	0.0163183		Rasgrp1	272.088	0.937594	0.375636	2.49602	0.0125596	0.205432		9330159F19Rik	174.189	0.411015	0.221189	1.85821	0.0631393	0.829655
Tnc	429.614	0.997544	0.307525	3.24378	0.00117953	0.0163249		Aig1	99.6038	0.663435	0.266162	2.4926	0.0126812	0.206725		Arl11	43.4716	1.00543	0.541114	1.85807	0.0631584	0.829655
Fgf9	26.9211	2.24019	0.690938	3.24224	0.00118593	0.0163985		Lamp2	1152.4	0.379307	0.152178	2.49252	0.0126839	0.206725		Mfsd14b	288.498	0.246858	0.132958	1.85666	0.0633594	0.829655
Sft2d1	69.1227	1.07824	0.332608	3.24178	0.00118787	0.0164104		Sell	379.022	1.36761	0.5487	2.49245	0.0126867	0.206725		Acsl5	2311.77	0.303321	0.163431	1.85595	0.0634607	0.829655
Srsf6	1108.58	0.330612	0.102003	3.24119	0.00119031	0.0164288		Atp6v0a2	1215.61	0.333308	0.133921	2.48884	0.0128162	0.208526		Adap2	229.506	0.495942	0.267219	1.85593	0.063463	0.829655
Cd8b1	152.23	1.61605	0.498676	3.24067	0.00119247	0.016429		Fgfbp3	13.3375	1.93562	0.778159	2.48743	0.0128669	0.208876		Rrn3	516.072	0.205666	0.110872	1.85499	0.0635975	0.829655
Rpl12	3773.48	0.592787	0.183001	3.23926	0.00119839	0.0164806		Cd33	117.587	0.618343	0.248655	2.48675	0.0128917	0.208876		Ttc16	17.2218	1.06563	0.574847	1.85377	0.0637719	0.829655
Man1a	768.488	0.764252	0.236022	3.23805	0.00120351	0.0165301		Tmem176b	727.619	0.535956	0.216068	2.48049	0.0131201	0.211027		Pth1r	284.87	0.35897	0.193704	1.85319	0.0638547	0.829655
Tnfaip3	393.797	1.03079	0.318534	3.23604	0.001212	0.0166074		Cd28	80.4087	1.09645	0.442551	2.47756	0.0132283	0.212325		Ctsa	1104.25	0.37316	0.20151	1.85182	0.064052	0.829655
Tnfrsf26	32.5896	2.06603	0.638581	3.23534	0.00121497	0.0166331		Myo9b	1353.21	0.366659	0.148212	2.47388	0.0133655	0.21342		Emilin1	439.394	0.357311	0.193076	1.85062	0.0642242	0.829655
Tmem128	111.717	0.751267	0.232249	3.23474	0.00121753	0.0166425		Pdpn	132.47	0.713187	0.288386	2.47303	0.0133972	0.213587		Slc38a1	384.189	0.433425	0.234387	1.84919	0.0644309	0.829655
Xylt2	162.055	0.708438	0.219049	3.23416	0.00122002	0.0166425		Ms4a6b	144.527	0.960738	0.38857	2.4725	0.0134173	0.213587		Slfn10-ps	93.2785	0.780257	0.422378	1.8473	0.0647041	0.829655
Icam1	288.29	0.820389	0.253679	3.23396	0.00122085	0.0166425		Lrp10	680.356	0.317716	0.1285	2.47249	0.0134174	0.213587		Nup210	306.53	0.91311	0.494351	1.84709	0.0647342	0.829655
Fam3c	710.904	0.499018	0.154309	3.23389	0.00122114	0.0166425		Rara	441.318	0.346805	0.140363	2.47078	0.0134819	0.214035		Slc10a6	28.0766	1.23529	0.669047	1.84635	0.064842	0.829655
Ifi214	190.261	1.64449	0.508651	3.23304	0.00122482	0.0166776		1700011H14Rik	9.97235	2.52501	1.02203	2.47058	0.0134894	0.214035		Tecr	944.558	0.318392	0.172445	1.84635	0.0648421	0.829655
Tbxas1	105.091	1.08794	0.336666	3.2315	0.00123141	0.0167372		Dtl	49.2613	1.12263	0.454456	2.47027	0.013501	0.214035		Nsl1	21.2732	1.13572	0.61522	1.84604	0.0648866	0.829655
Tlr4	253.218	0.770102	0.238777	3.2252	0.00125886	0.0170188		Creg1	900.094	0.556611	0.225421	2.46921	0.0135413	0.214233		Lilra6	29.3098	1.17335	0.635622	1.846	0.0648929	0.829655
Myh9	12270	0.542578	0.168249	3.22485	0.00126038	0.0170241		Flt3	61.9207	1.27266	0.515455	2.46901	0.0135487	0.214233		Galnt12	51.2794	1.0155	0.550877	1.84342	0.0652672	0.829655
Pigt	330.589	0.540268	0.167584	3.22386	0.00126475	0.0170651		Cdc42se2	951.661	0.430718	0.174676	2.46582	0.0136701	0.215391		Sidt1	61.2876	1.0562	0.573203	1.84262	0.0653841	0.829655
Arl8b	1467.71	0.354821	0.110077	3.2234	0.00126679	0.0170651		Clcn7	339.424	0.46671	0.189361	2.46466	0.0137145	0.215871		Zfp943	316.46	0.273863	0.148627	1.84262	0.0653843	0.829655
Nod1	503.248	0.447529	0.138887	3.22225	0.00127188	0.0171184		Lrg1	301.684	0.59632	0.243	2.45399	0.0141282	0.220586		Dock2	1556.75	0.589858	0.320132	1.84255	0.0653952	0.829655
Btg2	555.095	0.748407	0.232532	3.2185	0.00128861	0.0173129		Dhrs9	139.179	0.891774	0.363696	2.45198	0.0142074	0.221374		Dgkd	1764.98	0.215557	0.117035	1.84182	0.0655021	0.829655
P2ry10	130.17	1.52618	0.474745	3.21474	0.00130561	0.0175102		Atp6v0e	653.352	0.333898	0.136322	2.44934	0.0143117	0.222163		Dnmt3aos	7.28947	2.08806	1.13464	1.84029	0.0657263	0.829655
Myof	1225.84	0.834251	0.259788	3.21127	0.00132148	0.0176154		Xndc1	92.092	0.685251	0.279929	2.44795	0.0143672	0.222163		Calml3	30.6513	1.75097	0.951547	1.84012	0.06575	0.829655
Col5a2	856.671	0.896719	0.279286	3.21075	0.00132388	0.0176305		Dao	15.8528	2.41927	0.988526	2.44735	0.0143912	0.222163		Mir6363	24.9083	1.07734	0.585543	1.83989	0.0657838	0.829655
Trim35	907.354	0.326213	0.101617	3.21022	0.00132631	0.0176331		Il3ra	34.6703	1.21803	0.49772	2.44723	0.014396	0.222163		Slc16a13	29.0792	0.91539	0.498079	1.83784	0.0660857	0.829655
Tap1	361.326	1.12008	0.349017	3.20923	0.00133091	0.0176604		P2ry6	146.429	0.712436	0.291141	2.44705	0.0144032	0.222163		Hs6st2	29.4882	1.37857	0.750131	1.83777	0.0660969	0.829655
Mtdh	1281.13	0.396982	0.123709	3.209	0.00133196	0.0176604		Was	289.547	0.813062	0.332288	2.44686	0.0144106	0.222163		Cln8	276.156	0.435887	0.237212	1.83754	0.0661299	0.829655
Gm6793	2115.83	0.487161	0.151844	3.2083	0.00133521	0.017688		Calr	5747.61	0.338318	0.13837	2.44503	0.014484	0.222163		Tnfsf8	31.5589	1.24982	0.680421	1.83683	0.0662346	0.829655
Trim59	135.922	1.47147	0.459041	3.20554	0.00134811	0.0178433		Sele	11.1983	2.67533	1.09452	2.4443	0.0145135	0.222163		Ucp2	2631.59	0.349668	0.190398	1.83651	0.0662821	0.829655
Rplp0	12772	0.550925	0.171912	3.2047	0.00135204	0.0178797		Slc7a5	109.888	0.821447	0.336145	2.44373	0.0145365	0.222163		Pisd-ps1	292.07	0.355921	0.193803	1.8365	0.0662832	0.829655
Sele	11.1983	3.63564	1.13526	3.20246	0.00136257	0.0180033		Mms22l	37.1549	1.14586	0.468941	2.4435	0.0145454	0.222163		Myo5a	2924.07	0.274705	0.149728	1.83469	0.0665521	0.829655
Ecscr	117.228	0.942127	0.294447	3.19965	0.00137596	0.0181486		Sgo2a	70.9143	0.917945	0.375857	2.44227	0.0145951	0.222701		Phf11a	34.1375	1.1908	0.649409	1.83367	0.0667024	0.830797
Rassf4	652.909	0.630115	0.19709	3.19709	0.00138819	0.018294		Tgfbr1	653.732	0.503131	0.206134	2.44079	0.014655	0.222915		Mlst8	143.706	0.409139	0.223194	1.8331	0.0667871	0.830932
Tank	736.952	0.474736	0.148605	3.19461	0.00140019	0.0183429		Cilp	89.0888	0.63873	0.261756	2.44018	0.01468	0.222915		Acly	29773	0.299951	0.163682	1.83252	0.0668745	0.830932
Ifi208	277.884	1.74962	0.547685	3.19457	0.00140038	0.0183429		Surf4	943.769	0.278828	0.114267	2.44015	0.0146812	0.222915		Milr1	28.2594	1.35737	0.741419	1.83078	0.0671336	0.832801
Clcn7	339.424	0.63486	0.198766	3.19401	0.00140311	0.0183628		Ptafr	103.01	0.899286	0.368835	2.43818	0.0147615	0.223543		Pde2a	541.437	0.34724	0.18982	1.82931	0.0673532	0.832801
Glipr2	394.059	0.811984	0.254342	3.19249	0.00141051	0.0184278		Il6ra	230.153	0.588727	0.241483	2.43796	0.0147702	0.223543		Hmga1b	586.93	0.261016	0.142752	1.82845	0.0674815	0.832801
Anp32b	2614.77	0.394468	0.123597	3.19156	0.00141507	0.0184397		Col2a1	149.767	2.84132	1.16557	2.43772	0.0147804	0.223543		Vars	889.293	0.393661	0.215341	1.82808	0.0675379	0.832801
Anxa1	1228.58	0.880542	0.275943	3.19102	0.00141769	0.0184565		Fbxl12os	13.999	1.4818	0.608337	2.43582	0.014858	0.223971		Isg15	62.9427	0.83369	0.456585	1.82593	0.0678614	0.832801
Il13ra1	164.653	0.975088	0.305706	3.18962	0.0014246	0.0184973		Fam3c	710.904	0.357902	0.146982	2.435	0.0148917	0.224078		Rnf25	193.029	0.370266	0.202805	1.82572	0.0678922	0.832801
Nfkbie	282.641	1.09796	0.344281	3.18915	0.00142691	0.0184973		Mfap3	237.474	0.417809	0.17164	2.43422	0.0149238	0.224078		Msh2	307.105	0.354454	0.194235	1.82488	0.0680193	0.832801
Nfkbiz	256.22	0.738377	0.231553	3.1888	0.00142865	0.0184973		Slamf8	35.2708	1.40966	0.5794	2.43296	0.0149761	0.224308		Rfx5	227.856	0.419377	0.229832	1.82471	0.0680445	0.832801
Gm7609	27.2222	1.96012	0.614936	3.18751	0.00143502	0.0185403		Lrp12	236.785	0.649106	0.267098	2.43021	0.0150899	0.225357		Itgal	282.446	0.785677	0.431007	1.82289	0.0683203	0.832829
Snord15b	50.0331	1.47845	0.464005	3.18628	0.00144114	0.0186034		Ttyh2	244.924	0.595703	0.245789	2.42364	0.015366	0.228818		Ifi27	2536.03	0.264246	0.145087	1.8213	0.0685616	0.833338
Rpl17	3946.97	0.617169	0.193822	3.1842	0.00145153	0.0187216		Ecscr	117.228	0.680321	0.280873	2.42217	0.0154282	0.229523		Rhbdf2	168.561	0.390036	0.214155	1.82128	0.0685638	0.833338
Edem2	193.174	0.770459	0.242323	3.17947	0.00147546	0.0189336		Tmod3	1171.66	0.285819	0.118222	2.41765	0.0156209	0.23044		Riok1	231.236	0.313132	0.17197	1.82086	0.0686283	0.833338
Cfb	788.776	0.790645	0.248692	3.17921	0.00147676	0.0189343		Atf6	741.35	0.272549	0.112733	2.41765	0.0156211	0.23044		Nbeal2	323.568	0.316943	0.174064	1.82084	0.0686317	0.833338
Plekho2	829.7	0.622012	0.195723	3.17802	0.00148283	0.0189868		Sept1	355.504	0.948262	0.392235	2.41759	0.0156238	0.23044		Itm2b	9285.96	0.200636	0.110216	1.82038	0.0687005	0.833343
Rasa4	238.203	0.976593	0.307593	3.17495	0.0014986	0.0191657		Iqgap1	4202.4	0.297887	0.123236	2.41721	0.01564	0.23044		Mid1	280.635	0.581821	0.31966	1.82013	0.0687399	0.833343
Junb	419.438	0.750154	0.236447	3.17261	0.00151073	0.0192528		Ptprj	1192.61	0.302025	0.124964	2.41689	0.0156539	0.23044		Zfp87	128.913	0.414107	0.227659	1.81898	0.0689145	0.834066
Gnai2	4793.53	0.380972	0.120089	3.17242	0.00151177	0.0192528		Cfb	788.776	0.572627	0.237101	2.41512	0.0157302	0.231343		Enc1	593.412	0.281066	0.154599	1.81803	0.0690601	0.834066
Lhx8	17.0065	2.70604	0.853365	3.17102	0.00151904	0.0193291		Pml	673.833	0.577569	0.239423	2.41234	0.0158505	0.231893		Pisd-ps3	292.27	0.352822	0.194098	1.81775	0.0691025	0.834066
Pdia6	887.985	0.612064	0.193279	3.16673	0.00154162	0.0195672		Stat1	2311.8	0.560497	0.232363	2.41216	0.0158585	0.231893		Gm14461	16.3659	2.28597	1.25768	1.81761	0.0691233	0.834066
Aif1	172.511	1.07746	0.340673	3.16275	0.00156289	0.0197379		Dnmt1	869.802	0.460245	0.190807	2.4121	0.0158609	0.231893		Acss2	2908.82	0.338421	0.18629	1.81664	0.0692724	0.834459
Arl6ip1	532.438	0.497773	0.15741	3.16228	0.00156539	0.0197531		Rassf5	311.024	0.725553	0.300913	2.41117	0.0159015	0.231893		Dcbld1	18.3874	1.15722	0.637117	1.81634	0.0693178	0.834459
Rasa3	1258.22	0.49799	0.157515	3.16154	0.00156937	0.0197793		Nfam1	162.55	0.655795	0.27217	2.4095	0.0159743	0.232719		Bach1	670.82	0.28591	0.157442	1.81597	0.0693755	0.834503
Rell1	163.666	0.868065	0.274603	3.16117	0.00157138	0.0197793		Tsku	97.5297	0.780938	0.324166	2.40907	0.0159933	0.232777		Cysltr2	9.90199	1.79338	0.989271	1.81283	0.0698581	0.835064
Atp13a1	215.962	0.742748	0.235017	3.1604	0.00157553	0.019815		Arf6	1684.34	0.306728	0.127396	2.40768	0.0160542	0.232981		Fbxl12os	13.999	1.11354	0.614294	1.81271	0.0698762	0.835064
Ifi209	633.392	1.65775	0.524665	3.15963	0.0015797	0.0198346		Blnk	325.754	0.965615	0.401442	2.40537	0.0161562	0.233981		Egf	59.7882	1.04312	0.575519	1.81249	0.0699098	0.835064
Sirpb1b	10.7382	3.293	1.04247	3.15886	0.00158388	0.0198707		Trim34b	148.126	0.826593	0.343762	2.40455	0.0161923	0.233981		AI662270	151.788	0.768718	0.424296	1.81175	0.0700247	0.835064
Ddx39	232.25	0.79391	0.251382	3.15818	0.0015876	0.0198843		Il13ra1	164.653	0.700991	0.291589	2.40404	0.0162152	0.233981		Setd4	25.477	0.949719	0.524553	1.81053	0.070214	0.835064
Rrm1	370.841	0.755989	0.239771	3.15296	0.00161625	0.020162		Jade2	758.898	0.410467	0.170785	2.40342	0.0162426	0.233982		Pabpc4l	13.3909	1.62858	0.900098	1.80933	0.0703993	0.835064
Cd274	231.276	0.722315	0.229133	3.15239	0.00161942	0.020162		Plxnd1	1222.16	0.374248	0.155894	2.40066	0.0163655	0.234972		Gpr183	105.779	0.642437	0.355079	1.80928	0.0704076	0.835064
Selenos	350.964	0.615389	0.195254	3.15174	0.00162303	0.020162		Tram2	72.0773	0.745461	0.310548	2.40047	0.0163739	0.234972		Lsm1	156.544	0.384772	0.212726	1.80876	0.0704879	0.835064
Manba	130.784	0.938023	0.297816	3.14967	0.00163454	0.0202713		Slc12a3	25.3755	2.0869	0.869389	2.40042	0.0163762	0.234972		Myo9b	1353.21	0.26832	0.14837	1.80846	0.0705357	0.835064
Ttll3	124.576	0.705753	0.224197	3.14791	0.00164442	0.0203592		Tmem132a	114.389	1.00817	0.420298	2.3987	0.0164533	0.235277		Tmem229b	218.567	0.466319	0.258175	1.80622	0.0708847	0.835833
Rp2	409.071	0.493865	0.156895	3.14775	0.00164534	0.0203592		Trim59	135.922	1.0507	0.438095	2.39834	0.0164696	0.235277		Soat1	457.371	0.474847	0.263121	1.80467	0.0711264	0.835833
Sidt1	61.2876	1.88219	0.598335	3.14572	0.0016568	0.0204186		Flt4	238.713	0.826411	0.344999	2.3954	0.0166021	0.236651		Blcap	390.798	0.300613	0.166653	1.80382	0.0712591	0.835833
Relt	36.3059	1.66483	0.529505	3.14412	0.00166586	0.0204841		2610035D17Rik	33.9478	1.05506	0.440554	2.39485	0.016627	0.236651		Thoc3	316.515	0.357829	0.198386	1.8037	0.0712788	0.835833
Hells	142	1.43466	0.456319	3.144	0.00166657	0.0204841		Cldn5	148.059	0.65039	0.271669	2.39406	0.0166632	0.236948		Mmp24	143.154	0.424959	0.235664	1.80324	0.0713501	0.835833
Rplp2-ps1	758.632	0.454739	0.144843	3.13953	0.00169218	0.0206659		Itm2b	9285.96	0.263531	0.110188	2.39165	0.016773	0.237485		Mb21d1	48.2524	1.01406	0.562691	1.80217	0.0715187	0.835833
Irgm1	371.432	0.863842	0.275607	3.13432	0.00172251	0.0209004		5031439G07Rik	1366.18	0.401743	0.16799	2.39147	0.0167809	0.237485		Plbd2	506.114	0.29723	0.165093	1.80038	0.0718012	0.835833
Icosl	180.376	0.839198	0.267848	3.13311	0.00172963	0.0209584		Cd300ld5	682.031	0.627652	0.262542	2.39067	0.0168175	0.237613		Wipf1	1087.79	0.331159	0.18398	1.79997	0.0718653	0.835833
Rpsa	14980.8	0.515213	0.164445	3.13304	0.00173005	0.0209584		Scpep1os	33.1539	1.14102	0.477619	2.38897	0.0168956	0.237847		Stt3b	1775.96	0.182307	0.101327	1.7992	0.0719871	0.83662
Rhoh	180.075	1.50656	0.48136	3.12979	0.00174933	0.0211412		Lmo2	573.053	0.425877	0.178366	2.38766	0.0169559	0.238044		Tmed8	538.913	0.331572	0.184482	1.79732	0.0722855	0.836684
Man2a1	1032.9	0.481363	0.153823	3.12933	0.00175204	0.0211413		Mtrr	99.5064	0.577857	0.242246	2.38541	0.01706	0.23894		Vopp1	131.462	0.440665	0.245246	1.79683	0.0723633	0.836684
Mbd2	1924.61	0.337134	0.10775	3.12885	0.00175492	0.0211413		Mgat5	298.306	0.541969	0.227283	2.38456	0.0170996	0.23894		Cd4	239.618	0.742662	0.413427	1.79636	0.0724377	0.836684
Tmed7	745.212	0.400426	0.128083	3.12631	0.00177016	0.021291		Clcf1	19.7555	1.68926	0.708483	2.38434	0.0171099	0.23894		Ap3b1	955.668	0.225651	0.125761	1.79429	0.0727675	0.837898
Fen1	153.297	0.956327	0.306135	3.12387	0.00178486	0.0214339		Tmem189	286.05	0.55767	0.233919	2.38403	0.0171241	0.23894		1700017B05Rik	454.005	0.399323	0.222693	1.79315	0.0729485	0.837898
Spc25	70.4271	1.29739	0.416019	3.11857	0.00181732	0.0217376		Myo7a	371.199	0.477708	0.200385	2.38395	0.0171279	0.23894		Tap2	332.806	0.368154	0.205829	1.78864	0.0736726	0.839817
Serp1	2521.76	0.361167	0.115844	3.11769	0.00182275	0.0217854		Gla	78.2862	1.1048	0.463953	2.38127	0.0172531	0.239605		Igsf10	220.933	0.361865	0.202314	1.78863	0.0736749	0.839817
C5ar2	51.0871	1.52907	0.491103	3.11355	0.00184851	0.022041		Nup210	306.53	1.17571	0.494017	2.37989	0.0173177	0.239655		Cln6	129.26	0.386258	0.216301	1.78575	0.0741402	0.840575
Gna15	81.0969	0.959172	0.308328	3.11088	0.00186528	0.0221886		Cxcl5	12.1238	3.54695	1.49051	2.37969	0.0173273	0.239655		Scd2	9227.21	0.349944	0.196063	1.78485	0.0742851	0.840575
2610035D17Rik	33.9478	1.43176	0.46034	3.11023	0.00186943	0.0222095		Stk10	1162.13	0.55616	0.233917	2.3776	0.0174258	0.240301		Ccdc127	347.113	0.281251	0.157638	1.78416	0.0743974	0.840724
Taok3	1010.2	0.565887	0.181949	3.11014	0.00186997	0.0222095		Cd300ld4	681.416	0.623295	0.262157	2.37756	0.0174275	0.240301		BC005537	1503.98	0.162832	0.0912934	1.78362	0.074486	0.840724
Nop58	396.903	0.593561	0.190947	3.10851	0.00188034	0.0222804		Gm6377	45.984	1.38463	0.582483	2.37711	0.0174488	0.240379		Ntng2	131.528	0.409857	0.229919	1.78262	0.0746483	0.840724
Wsb1	243.832	0.760564	0.244748	3.10753	0.00188655	0.02233		Zfp991	497.875	0.487627	0.205241	2.37587	0.0175077	0.240762		Clec1b	54.7346	1.08763	0.61013	1.78262	0.0746488	0.840724
Adap2	229.506	0.868632	0.279654	3.1061	0.00189575	0.022393		Rassf4	652.909	0.445953	0.187843	2.37408	0.0175929	0.241326		Cep350	2048.99	0.184798	0.103684	1.78231	0.0746991	0.840724
Tlr1	75.1816	1.55682	0.501752	3.10277	0.00191716	0.0226282		Tcp11l2	261.957	0.475925	0.200774	2.37046	0.0177662	0.242805		Wdr4	159.927	0.402058	0.225597	1.7822	0.0747172	0.840724
Stap1	82.604	1.73319	0.558991	3.10056	0.00193152	0.0227799		Nsl1	21.2732	1.44864	0.611351	2.36957	0.0178088	0.243171		Rnaset2b	1446.11	0.253982	0.142604	1.78103	0.0749079	0.840889
Lfng	201.929	0.790541	0.255003	3.10012	0.00193439	0.022796		H2-Ob	208.315	1.13862	0.480587	2.36923	0.017825	0.243179		Ngf	20.8596	1.33399	0.749128	1.78073	0.0749572	0.840889
Samhd1	1958.12	0.741257	0.239264	3.09808	0.0019478	0.0229362		Clu	2199.41	0.511956	0.216159	2.36842	0.0178643	0.243253		Pigs	210.348	0.35785	0.201036	1.78003	0.0750709	0.840889
Jak3	410.106	0.680058	0.219555	3.09744	0.001952	0.0229679		Bach2	341.483	0.911183	0.384744	2.36829	0.0178708	0.243253		Apoe	24466	0.597881	0.336042	1.77919	0.0752089	0.840889
Adam9	1234.88	0.521277	0.168326	3.09683	0.00195604	0.0229975		Ifi35	188.883	0.60455	0.255379	2.36727	0.0179199	0.243399		Cntn5	17.8347	1.10279	0.619875	1.77906	0.0752302	0.840889
Tnfaip8	804.504	0.510367	0.164946	3.09414	0.00197384	0.0231888		Galnt12	51.2794	1.29828	0.548801	2.36566	0.0179979	0.244244		Ciita	594.571	0.586584	0.330055	1.77723	0.0755307	0.840889
Pdgfc	202.41	0.91482	0.295805	3.09264	0.00198383	0.0232701		AI504432	100.701	0.815282	0.344931	2.36361	0.0180979	0.244649		Slamf8	35.2708	1.0346	0.582271	1.77683	0.0755958	0.840889
Selenot	2012.25	0.275124	0.0890079	3.09101	0.00199477	0.0233355		Atp8a1	724.779	0.31945	0.135174	2.36324	0.0181157	0.244649		Selp	99.8974	0.758742	0.427488	1.77488	0.0759172	0.840889
Slbp	459.427	0.565978	0.183112	3.09089	0.00199557	0.0233355		F8	342.241	1.13126	0.478719	2.3631	0.0181228	0.244649		A930013F10Rik	22.6726	0.910067	0.512763	1.77483	0.0759261	0.840889
Tmem230	171.914	0.663636	0.214755	3.0902	0.0020002	0.0233716		Ssr3	1743.57	0.211166	0.0893753	2.36269	0.0181429	0.244708		Klhl6	260.809	0.709511	0.399826	1.77455	0.0759725	0.840889
Atp6v0a1	975.135	0.401674	0.130008	3.08961	0.00200421	0.0234004		Rell1	163.666	0.618439	0.261862	2.3617	0.0181913	0.24472		Prorsd1	132.79	0.452006	0.254719	1.77453	0.0759763	0.840889
Snx8	175.737	0.682618	0.220993	3.08886	0.00200925	0.0234412		Znf41-ps	520.164	0.48867	0.206989	2.36085	0.0182331	0.244759		Axl	1800.17	0.256021	0.144287	1.77439	0.0759993	0.840889
Gm5431	174.305	0.87765	0.284168	3.08849	0.0020118	0.0234529		Nkg7	32.0895	1.4708	0.623179	2.36016	0.0182668	0.244759		Sgk1	372.433	0.436744	0.246468	1.77201	0.0763927	0.841547
Cd55	535.593	1.04369	0.338722	3.08126	0.00206126	0.0239891		Vrk1	221.593	0.442953	0.187715	2.35971	0.0182892	0.244759		Scyl3	287.628	0.290638	0.164024	1.77193	0.0764069	0.841547
Wdr1	3364.31	0.425774	0.13819	3.08108	0.00206254	0.0239891		Tmem88	136.362	0.602617	0.255489	2.35868	0.0183401	0.245009		Armc7	109.031	0.590807	0.333482	1.77163	0.0764562	0.841547
Rps9	4485.65	0.480808	0.156119	3.07976	0.00207171	0.0240772		Hgf	45.7075	1.21558	0.515567	2.35776	0.0183856	0.245009		Lrp2	310.007	1.01908	0.575963	1.76935	0.0768349	0.841547
Dennd1c	102.854	1.27807	0.415544	3.07565	0.00210046	0.0243345		Plbd2	506.114	0.387967	0.164726	2.35523	0.0185114	0.24621		Rdm1	130.244	0.316024	0.178636	1.76909	0.0768783	0.841547
Cdca3	72.1511	1.54964	0.503938	3.07506	0.0021046	0.0243475		Tnfaip3	393.797	0.715413	0.303791	2.35495	0.0185251	0.24621		Gbp5	285.888	0.525622	0.297275	1.76813	0.0770388	0.841547
Cdca2	63.0662	1.59545	0.519098	3.07351	0.00211553	0.0244425		Oasl1	56.6322	1.31838	0.559977	2.35436	0.0185549	0.246394		Chst14	53.2872	0.60955	0.345417	1.76468	0.0776175	0.843683
Gm10432	103.066	0.850181	0.276971	3.06957	0.00214367	0.0246529		Ms4a4b	72.9086	1.50798	0.640749	2.35347	0.0185992	0.246559		Dctn5	443.791	0.21854	0.123863	1.76436	0.0776711	0.843683
P2ry6	146.429	0.936993	0.305347	3.06862	0.00215053	0.0247091		Oas1c	33.1351	1.30188	0.553635	2.35151	0.0186972	0.247228		Cd180	172.799	0.569283	0.322754	1.76383	0.0777608	0.844065
Sf3a2	395.169	0.522252	0.170369	3.06541	0.00217374	0.024938		Tnc	429.614	0.689364	0.293287	2.35048	0.0187493	0.24743		Fcf1	253.889	0.247028	0.140111	1.76308	0.0778864	0.844835
Pld4	309.993	0.916321	0.299241	3.06215	0.00219756	0.0251731		Gnpda1	297.799	0.550259	0.234283	2.34869	0.0188394	0.247578		Cacnb4	75.9615	0.642613	0.364795	1.76157	0.0781417	0.846015
Vopp1	131.462	0.784202	0.256181	3.06112	0.00220509	0.0252213		Gm8615	130.94	0.643961	0.274211	2.34841	0.0188537	0.247578		Lhfpl2	294.726	0.626716	0.355833	1.76127	0.0781936	0.846015
Plcl2	377.972	0.782004	0.255869	3.05626	0.00224114	0.0254535		Nup153	817.104	0.323797	0.137987	2.34658	0.0189468	0.247977		Adar	735.289	0.336642	0.191182	1.76085	0.078264	0.846015
Cd55b	100.116	1.36218	0.44574	3.056	0.00224308	0.0254535		Neu1	195.684	0.516247	0.220349	2.34287	0.0191363	0.249191		Zscan2	80.2275	0.655908	0.372578	1.76046	0.0783303	0.846015
Spdl1	47.0813	2.00851	0.6574	3.05523	0.00224885	0.0254909		Cd300ld3	412.263	0.604097	0.257899	2.34238	0.0191612	0.249305		Slc7a11	227.045	0.365818	0.207869	1.75985	0.0784329	0.846015
Zbtb9	137.996	0.693823	0.227113	3.05497	0.00225079	0.0254939		Sf3b6	322.388	0.328429	0.140273	2.34135	0.019214	0.249427		F8	342.241	0.842957	0.479008	1.7598	0.078442	0.846015
Themis	94.2491	1.65263	0.541111	3.05413	0.00225711	0.0255349		Smim3	58.4377	0.841222	0.359357	2.34091	0.0192369	0.249427		Gm5547	7.30128	2.11915	1.20481	1.7589	0.0785938	0.846015
Bst2	179.059	1.04512	0.342209	3.05404	0.00225779	0.0255349		Cacna1i	57.2294	1.44876	0.618976	2.34058	0.019254	0.249427		Hsp90b1	7112.92	0.236456	0.134497	1.75807	0.0787348	0.846259
Dcps	126.104	0.685674	0.224728	3.05113	0.00227984	0.0257076		Foxo1	1348.42	0.23889	0.102129	2.3391	0.0193303	0.250032		Nop58	396.903	0.320548	0.182359	1.75778	0.0787841	0.846259
Dgkz	905.658	0.532268	0.174473	3.05072	0.00228293	0.0257232		Tmem144	10.2987	2.4097	1.03064	2.33806	0.0193841	0.25027		Gadd45b	119.938	0.576044	0.327885	1.75685	0.0789437	0.846795
Usp12	795.489	0.388658	0.127449	3.04951	0.00229217	0.025793		Slc22a12	55.4243	1.90269	0.814085	2.33721	0.019428	0.25027		Cdk12	785.719	0.194455	0.11076	1.75564	0.07915	0.848034
Jak1	3658.45	0.507803	0.166548	3.04899	0.00229612	0.0258077		Fmnl1	826.915	0.674429	0.288746	2.33572	0.0195058	0.250583		Dpp7	111.553	0.562278	0.320386	1.755	0.0792591	0.848034
Acp5	755.222	0.51917	0.170341	3.04783	0.00230497	0.0258562		Rp2	409.071	0.348847	0.149364	2.33556	0.0195144	0.250583		Ipo4	541.792	0.252684	0.143996	1.75479	0.0792952	0.848034
AI662270	151.788	1.35133	0.443948	3.04388	0.00233546	0.0261595		Sned1	130.336	0.650175	0.278724	2.33268	0.0196649	0.251415		Cblb	658.861	0.31323	0.178639	1.75342	0.0795297	0.849544
Yipf5	240.901	0.485276	0.159458	3.04327	0.00234019	0.0261931		Hp	3008.32	0.532146	0.228213	2.33179	0.0197115	0.251796		Chaf1a	101.292	0.62581	0.357295	1.75152	0.0798563	0.850201
Rinl	205.94	1.21797	0.400399	3.04189	0.00235096	0.026275		Lrrk1	572.491	0.378228	0.162226	2.33149	0.0197273	0.251796		Klhdc1	70.6352	0.723943	0.413397	1.7512	0.0799107	0.850201
Rplp1	10600.8	0.41857	0.137673	3.04033	0.00236317	0.0263641		Arap1	1232.98	0.341487	0.146809	2.32607	0.0200149	0.254835		Pira11	65.2256	0.970938	0.554473	1.7511	0.0799289	0.850201
Tmub2	151.396	0.842173	0.277334	3.03667	0.00239205	0.026598		Pom121	452.929	0.386027	0.165986	2.32566	0.0200365	0.254901		Idua	120.99	0.498774	0.285172	1.74903	0.0802858	0.851817
Runx3	200.596	1.0875	0.358148	3.03644	0.00239391	0.026598		Slc13a1	6.75952	3.63088	1.56214	2.32431	0.0201091	0.255113		Phf20l1	926.18	0.172933	0.0988787	1.74894	0.0803015	0.851817
Colq	64.5076	1.79037	0.58982	3.03545	0.00240181	0.0266662		Gm1966	952.646	1.07011	0.460588	2.32337	0.0201595	0.255218		Rpain	79.1446	0.55293	0.316362	1.74778	0.0805025	0.852219
Comp	134.871	1.34728	0.444435	3.03145	0.00243381	0.0270018		Plekho2	829.7	0.433383	0.186559	2.32304	0.020177	0.255218		Rbm48	87.8283	0.537283	0.307438	1.74761	0.0805314	0.852219
Rpl9	1955.48	0.462851	0.152704	3.03104	0.00243716	0.0270192		Mx1	86.5286	1.06783	0.459857	2.32209	0.0202281	0.255654		Map4k4	3626.96	0.245965	0.140763	1.74737	0.0805733	0.852219
Cdk17	584.434	0.389298	0.128503	3.02949	0.00244965	0.0270784		Tbc1d1	755.651	0.327343	0.141132	2.31942	0.0203725	0.256768		Neil3	19.1795	1.64225	0.940289	1.74654	0.0807174	0.852219
Scpep1	589.508	0.488529	0.161369	3.0274	0.00246665	0.0272266		Cdh26	16.4072	2.14592	0.925272	2.31923	0.0203826	0.256768		Cdk2	137.935	0.418225	0.239534	1.746	0.0808116	0.852523
Itm2c	549.71	0.497078	0.16423	3.02672	0.0024722	0.0272679		Lsp1	1230.01	0.550163	0.23725	2.31892	0.0203993	0.256769		Pira6	68.8377	1.07082	0.613391	1.74574	0.0808564	0.852523
Rpl23	4064.06	0.465271	0.153756	3.02604	0.00247777	0.0272896		Fyn	621.715	0.441674	0.190638	2.31682	0.0205136	0.257369		Rgs1	113.875	0.82992	0.475735	1.7445	0.0810721	0.854213
Nop56	360.112	0.659187	0.218134	3.02193	0.00251167	0.0275658		Apobec3	512.168	1.01588	0.438929	2.31446	0.0206424	0.258565		St3gal1	600.875	0.346966	0.198943	1.74404	0.0811513	0.854327
Chek2	49.4264	1.31096	0.433821	3.0219	0.00251194	0.0275658		Clec12a	94.0076	0.938803	0.405715	2.31395	0.0206707	0.25871		9530027J09Rik	81.4305	0.438178	0.251351	1.74329	0.0812827	0.854684
Cdca7l	113.492	0.952989	0.315413	3.0214	0.00251611	0.0275916		Ifi207	642.955	0.601746	0.260162	2.31297	0.0207245	0.259129		Lig4	146.554	0.438037	0.251665	1.74056	0.081761	0.857411
Tpd52	880.787	0.65302	0.21621	3.0203	0.00252526	0.027672		Rhog	355.442	0.421237	0.182184	2.31215	0.0207695	0.25918		Rhno1	199.763	0.51151	0.294117	1.73914	0.0820099	0.857804
Ndc80	43.1548	1.66754	0.552425	3.01858	0.00253965	0.0277866		Tram1	838.158	0.347243	0.150321	2.31	0.020888	0.259491		Gm6568	22.3084	1.17252	0.674201	1.73913	0.0820125	0.857804
Gna13	1508.52	0.342225	0.11338	3.01839	0.00254122	0.0277866		Caml	218.481	0.412983	0.178842	2.3092	0.0209323	0.259491		Drg2	282.433	0.265795	0.15288	1.73858	0.0821083	0.858112
Mx1	86.5286	1.45297	0.481652	3.01664	0.00255594	0.0278671		Zfp987	20.3995	1.44633	0.626529	2.30849	0.0209722	0.259491		Ifnar2	676.268	0.215637	0.124106	1.73752	0.0822946	0.859091
Ppp4r3a	1076.9	0.408593	0.135493	3.0156	0.00256469	0.0279223		Psme3	937.752	0.204475	0.0885959	2.30795	0.0210017	0.259491		Ndc80	43.1548	0.921231	0.530666	1.73599	0.0825658	0.859261
Cd8a	153.535	1.633	0.5417	3.01459	0.0025733	0.0279759		Gadd45b	119.938	0.753738	0.326803	2.3064	0.0210883	0.259755		Nnt	388.266	0.281884	0.162724	1.73229	0.0832226	0.863084
Fcrla	99.2668	1.8675	0.619877	3.0127	0.00258936	0.0281303		Trim29	10.0435	2.72392	1.18168	2.30513	0.0211593	0.260397		Hgf	45.7075	0.897162	0.517959	1.73211	0.0832541	0.863084
Kif23	132.495	1.19659	0.397437	3.01076	0.00260595	0.0282903		Cdk12	785.719	0.25444	0.110451	2.30364	0.0212428	0.260802		Rfesd	148.863	0.482636	0.279124	1.72911	0.0837888	0.866118
Emb	252.504	0.802346	0.266538	3.01025	0.0026103	0.0283171		Grb2	1033.83	0.354039	0.153813	2.30175	0.0213492	0.261486		Sap30	204.37	0.508707	0.294235	1.72891	0.0838248	0.866118
H2-DMb2	291.265	1.60886	0.535431	3.0048	0.00265758	0.0286048		Ptpn6	1258.29	0.87221	0.379024	2.3012	0.0213801	0.261657		Mfsd2a	46.8804	1.49143	0.862814	1.72857	0.0838859	0.866149
Gsr	821.202	0.518789	0.172841	3.00154	0.00268614	0.0288377		Prkcd	797.523	0.52173	0.226768	2.30072	0.0214076	0.261786		Gcnt1	227.03	0.397141	0.230042	1.72639	0.0842775	0.866793
B4galnt1	340.112	1.26903	0.422803	3.00147	0.00268682	0.0288377		Gdf3	11.9511	2.74653	1.1941	2.30009	0.0214432	0.261826		Uchl4	27.8942	0.947056	0.548717	1.72595	0.0843572	0.866793
Rps16	1591.66	0.607545	0.202504	3.00017	0.00269832	0.0289201		Mir692-2	908.148	0.578843	0.251738	2.29938	0.0214832	0.261881		Chtf18	19.3155	1.07836	0.624873	1.72572	0.0843974	0.866793
Abcc3	171.364	1.30265	0.434277	2.9996	0.00270339	0.028954		Mir692-3	908.148	0.578843	0.251738	2.29938	0.0214832	0.261881		Bmper	62.5917	0.620577	0.359608	1.7257	0.0844007	0.866793
H2-Ob	208.315	1.51087	0.503812	2.99888	0.00270973	0.0289974		Cxcr2	29.2254	1.91147	0.831719	2.29822	0.0215495	0.262276		Atp8b4	62.3682	0.66927	0.387849	1.72559	0.0844206	0.866793
Aldh18a1	225.631	0.775868	0.258898	2.9968	0.00272826	0.0291023		Acsm2	235.115	2.17223	0.945787	2.29674	0.0216336	0.262438		Rpn1	1346.88	0.210464	0.122035	1.72462	0.0845967	0.866941
Gba	213.388	0.763135	0.254919	2.99363	0.00275678	0.0293392		AU021092	42.4013	1.0821	0.47125	2.29622	0.0216631	0.262438		Apbb1ip	405.628	0.454487	0.263645	1.72386	0.0847336	0.866941
Trim27	388.822	0.606547	0.202711	2.99217	0.00277001	0.0294181		Tmed10	1591.08	0.216661	0.0943687	2.2959	0.0216817	0.262438		Pced1a	116.788	0.437593	0.253983	1.72292	0.084903	0.866941
Amz1	37.164	1.66028	0.555213	2.99034	0.00278663	0.0295738		Procr	77.4086	0.789346	0.344194	2.29331	0.0218299	0.264026		Aup1	679.627	0.253102	0.146914	1.72279	0.0849266	0.866941
Susd1	69.2795	1.15186	0.385269	2.98975	0.00279209	0.029611		Lemd2	220.021	0.408176	0.17812	2.29158	0.0219301	0.264616		Sos2	845.87	0.199331	0.115741	1.72223	0.0850283	0.866941
B3gnt2	311.05	0.702233	0.235041	2.9877	0.00281081	0.0297612		Myl4	975.412	1.4184	0.620025	2.28765	0.0221578	0.266914		Trim25	851.692	0.290415	0.168754	1.72094	0.0852619	0.867679
Rap2b	462.691	0.52824	0.176813	2.98756	0.00281214	0.0297612		Mir1893	6.62959	3.14147	1.37425	2.28595	0.0222575	0.267169		Pdia3	2407.56	0.235467	0.136836	1.7208	0.0852867	0.867679
Rps23	6382.03	0.473732	0.158753	2.98409	0.00284422	0.0300797		Vps13b	941.63	0.248217	0.108586	2.2859	0.02226	0.267169		Arf6	1684.34	0.219339	0.127543	1.71973	0.0854822	0.867679
Gbp6	1114.07	0.46587	0.156247	2.98162	0.00286727	0.0302751		Cenpt	53.6719	0.863082	0.377575	2.28586	0.0222627	0.267169		Tbc1d10a	176.265	0.40477	0.235543	1.71845	0.0857139	0.867679
AI467606	78.9661	1.282	0.429979	2.98154	0.00286798	0.0302751		Ddx56	218.143	0.454321	0.199051	2.28244	0.0224632	0.26895		Mitd1	118.221	0.567421	0.330511	1.7168	0.0860153	0.867679
Wdr91	328.843	0.668504	0.22422	2.98147	0.00286869	0.0302751		Man2b2	389.367	0.427432	0.187306	2.282	0.0224895	0.269056		Babam2	247.846	0.313358	0.182634	1.71577	0.0862035	0.867679
Acox3	477.384	0.413374	0.138676	2.98085	0.00287448	0.0303016		G530011O06Rik	39.9598	1.32245	0.579741	2.28111	0.022542	0.269459		Usp24	2389.57	0.159166	0.0927703	1.7157	0.0862167	0.867679
Treml2	171.036	1.43259	0.480617	2.98072	0.0028757	0.0303016		Heatr1	421.982	0.445277	0.195445	2.27828	0.0227102	0.270493		Bricd5	29.3098	0.796474	0.464294	1.71545	0.0862628	0.867679
Plaur	78.1714	1.17969	0.396014	2.97891	0.00289276	0.0304021		C1ra	459.692	0.492636	0.216267	2.27791	0.0227321	0.270493		Atp13a1	215.962	0.385423	0.224769	1.71475	0.086391	0.867679
Clic1	789.842	0.644054	0.216523	2.97453	0.00293442	0.0307545		Calb1	22.0494	2.06373	0.907154	2.27495	0.0229091	0.271587		Ptges	145.25	0.652482	0.380544	1.7146	0.0864179	0.867679
Mcm6	499.696	0.699009	0.235023	2.97422	0.00293735	0.030764		Nbeal2	323.568	0.394675	0.173549	2.27414	0.0229577	0.271776		Ptprj	1192.61	0.214564	0.12517	1.71418	0.0864952	0.867679
Ssbp4	347.312	0.592592	0.199323	2.97302	0.00294883	0.0308416		Vav2	482.405	0.375493	0.165162	2.27349	0.0229969	0.271776		Lamtor4	334.39	0.231691	0.135165	1.71413	0.086504	0.867679
Ptp4a2	3747.52	0.289592	0.097433	2.97221	0.00295663	0.0308841		Clec4n	42.591	1.32629	0.583379	2.27346	0.0229982	0.271776		Dnmt1	869.802	0.326904	0.191029	1.71127	0.0870304	0.870848
Fnbp4	462.116	0.495801	0.166814	2.97218	0.00295697	0.0308841		Tspan10	6.8083	2.96933	1.3071	2.2717	0.0231049	0.272435		Adgre5	567.345	0.296769	0.173428	1.71119	0.0870454	0.870848
Zfp930	92.8024	0.940853	0.316907	2.96886	0.00298907	0.0311266		Slain1	89.9604	1.0129	0.446057	2.27079	0.0231597	0.27285		Atp23	43.7052	0.622647	0.36463	1.70761	0.0877084	0.873467
Wipf1	1087.79	0.572597	0.192868	2.96885	0.00298913	0.0311266		Pcyox1	1447.34	0.337212	0.148659	2.26837	0.0233069	0.273958		Fbxo11	1265.78	0.171398	0.100432	1.7066	0.0878965	0.873467
Scarb2	1717.97	0.424316	0.142999	2.96727	0.00300453	0.0312437		Myh9	12270	0.363619	0.160413	2.26676	0.0234047	0.274899		Bax	142.072	0.436706	0.255957	1.70617	0.0879765	0.873467
Ms4a1	341.747	1.71155	0.576918	2.96671	0.00301001	0.0312658		Zfp263	261.131	0.446503	0.197167	2.26459	0.0235379	0.275929		Ftl1	10225	0.322868	0.189241	1.70612	0.0879853	0.873467
Selenof	1450.51	0.307235	0.103697	2.96282	0.00304835	0.0315162		Apbb1ip	405.628	0.596049	0.263298	2.26378	0.0235877	0.275929		Mettl21a	83.9025	0.451803	0.264901	1.70555	0.088091	0.873497
Adam10	829.946	0.485125	0.163748	2.96263	0.00305023	0.0315162		Ckap4	502.853	0.491298	0.217028	2.26376	0.0235891	0.275929		Ube2q1	778.322	0.222425	0.130416	1.7055	0.0881013	0.873497
Apbb1ip	405.628	0.818182	0.276173	2.96258	0.00305076	0.0315162		Tap1	361.326	0.753521	0.332907	2.26346	0.0236074	0.275929		Ssr3	1743.57	0.152667	0.0895524	1.70477	0.0882367	0.873719
Tmem123	1693.47	0.565603	0.191033	2.96077	0.00306874	0.0316139		Smchd1	964.826	0.37482	0.165661	2.26257	0.0236621	0.276034		Matn4	17.0094	1.22501	0.719731	1.70203	0.088749	0.874259
Pcolce	426.57	0.612582	0.206913	2.96058	0.00307064	0.0316139		Galnt6	196.548	0.776876	0.34341	2.26224	0.0236826	0.276065		Dse	454.577	0.318868	0.187374	1.70177	0.088798	0.874259
Phf11b	166.645	1.37709	0.465214	2.96012	0.00307517	0.031639		Lhx8	17.0065	1.85449	0.820163	2.26113	0.0237513	0.276657		Pxmp4	265.039	0.35424	0.208417	1.69967	0.0891931	0.874259
Hmmr	78.5316	1.46494	0.49516	2.95852	0.00309116	0.0317389		Htr7	10.8038	1.778	0.788935	2.25367	0.0242168	0.28102		Ptpre	250.134	0.51617	0.303731	1.69943	0.0892382	0.874259
Msn	7527.2	0.436093	0.147667	2.95322	0.00314477	0.0321609		Slc8a1	688.844	0.499457	0.221765	2.25219	0.0243101	0.281776		Homez	113.795	0.484976	0.285392	1.69933	0.0892563	0.874259
Rad51	32.0781	2.1241	0.719932	2.95042	0.00317338	0.0323637		1810011H11Rik	17.5691	1.6271	0.722545	2.25191	0.0243282	0.281776		Prpf8	3357.01	0.145142	0.085435	1.69886	0.0893456	0.874259
Lmo2	573.053	0.552287	0.187239	2.94963	0.00318153	0.0324032		Sash3	416.196	0.793178	0.352291	2.25149	0.0243547	0.281776		Zfyve26	597.889	0.250606	0.147621	1.69764	0.0895762	0.874259
Slc39a8	70.1025	1.50182	0.509195	2.9494	0.00318394	0.0324032		Adam10	829.946	0.35121	0.156004	2.25129	0.0243673	0.281776		Blvra	248.735	0.344053	0.202772	1.69675	0.0897436	0.874259
Rps15	3009.95	0.469978	0.159357	2.94922	0.0031858	0.0324032		Gramd1a	459.283	0.35116	0.155988	2.2512	0.0243731	0.281776		Nr4a2	129.209	0.493268	0.290731	1.69664	0.0897641	0.874259
Was	289.547	1.02712	0.348507	2.9472	0.00320661	0.0325712		Bend5	69.3629	0.931233	0.414242	2.24804	0.0245736	0.283288		Nkg7	32.0895	1.06372	0.627011	1.69649	0.0897936	0.874259
Nup210	306.53	1.5261	0.517986	2.94622	0.00321683	0.0326312		Eomes	59.6617	1.714	0.762618	2.24752	0.0246068	0.283418		Ighmbp2	93.8153	0.486581	0.286837	1.69637	0.0898164	0.874259
Naglu	123.924	0.791468	0.268806	2.94438	0.00323604	0.0327384		Cerk	628.952	0.478882	0.213248	2.24566	0.0247257	0.284364		Itgb7	167.418	0.827359	0.488034	1.69529	0.0900206	0.875125
Aig1	99.6038	0.822296	0.279453	2.94252	0.00325552	0.0328697		Naa25	281.637	0.351763	0.156673	2.2452	0.0247551	0.284491		Zfp36l2	3130.91	0.216829	0.128043	1.69341	0.0903777	0.876119
Bcap29	190.435	0.591932	0.201282	2.9408	0.00327363	0.0329647		P2ry10	130.17	1.01638	0.45326	2.24237	0.0249373	0.286028		Hmga1	604.027	0.24518	0.144796	1.69328	0.0904026	0.876119
Parp14	1169.6	0.674858	0.229661	2.93849	0.00329814	0.0331674		Snord15b	50.0331	0.995135	0.443808	2.24226	0.0249444	0.286028		Klf2	984.807	0.268998	0.158864	1.69326	0.0904063	0.876119
Stab2	175.278	1.26873	0.431818	2.93811	0.00330224	0.033171		AI662270	151.788	0.949121	0.423648	2.24035	0.025068	0.286887		Arl6ip5	404.323	0.234302	0.138503	1.69168	0.0907078	0.877571
Tgfbr2	2345.19	0.350247	0.119211	2.93805	0.00330287	0.033171		B4galnt1	340.112	0.90332	0.403254	2.24008	0.0250859	0.286887		Pgd	3244.9	0.218319	0.129084	1.6913	0.0907794	0.877571
Arhgap22	130.219	0.820206	0.279493	2.93462	0.00333958	0.0334636		Anxa1	1228.58	0.589275	0.263118	2.23959	0.0251176	0.286887		Usp12	795.489	0.205329	0.121614	1.68837	0.0913405	0.880755
Arhgef1	1770.39	0.620706	0.211577	2.93371	0.00334934	0.0335266		Scimp	26.2029	1.44956	0.647784	2.23772	0.0252394	0.287537		Gm17757	320.913	0.466101	0.276681	1.68462	0.0920625	0.882366
Tbc1d9	391.873	0.667969	0.227851	2.93161	0.00337214	0.0337103		Adgre5	567.345	0.387263	0.173099	2.23724	0.025271	0.287537		Gm18853	320.913	0.466101	0.276681	1.68462	0.0920625	0.882366
St3gal5	545.316	0.632277	0.215734	2.93082	0.00338069	0.0337512		Psen1	494.935	0.309016	0.138168	2.23653	0.0253172	0.287537		Utp14a	320.702	0.249275	0.147984	1.68447	0.0920906	0.882366
Dut	225.356	0.690711	0.235913	2.92782	0.00341344	0.0338996		Slc3a2	569.159	0.439427	0.196618	2.23493	0.0254219	0.287537		Arhgap45	980.306	0.502766	0.298589	1.68381	0.0922184	0.882366
Tnfsf13	102.288	0.839604	0.286841	2.92707	0.00342166	0.0339138		Gfm2	718.705	0.354352	0.158556	2.23487	0.0254259	0.287537		Noa1	371.443	0.214237	0.127313	1.68276	0.092421	0.882366
Rnh1	547.59	0.465983	0.159208	2.92688	0.00342383	0.0339138		Slc6a20b	10.2456	2.1767	0.97421	2.23432	0.0254621	0.287537		Slc45a3	53.3212	0.639117	0.380132	1.6813	0.0927044	0.883352
Klhl6	260.809	1.22577	0.418797	2.92688	0.00342383	0.0339138		Csf1	348.813	0.41724	0.186808	2.23353	0.0255141	0.287537		Diexf	145.22	0.405651	0.241278	1.68126	0.0927125	0.883352
Kcnj16	62.7948	1.82296	0.623041	2.92591	0.00343455	0.0339978		Ispd	59.1872	0.734127	0.328824	2.23258	0.0255766	0.287591		Tlr3	81.0199	0.569736	0.338939	1.68094	0.0927745	0.883352
Cmtm7	103.135	1.00246	0.342769	2.92459	0.00344908	0.0340749		Wipf1	1087.79	0.41008	0.18383	2.23075	0.0256976	0.287591		Nop14	794.413	0.198898	0.118347	1.68064	0.0928331	0.883352
Slc16a6	100.233	1.05345	0.3603	2.9238	0.00345785	0.034117		9030624J02Rik	584.252	0.256053	0.114784	2.23074	0.0256981	0.287591		Zfp746	261.38	0.298468	0.177633	1.68026	0.0929073	0.883352
Lrp1	8005.74	0.573041	0.196057	2.92284	0.00346858	0.0341433		Atp6ap2	260.299	0.420424	0.188577	2.22946	0.0257834	0.287591		Cenpu	24.1447	0.893732	0.532073	1.67972	0.0930127	0.883352
Ifngr2	684.394	0.51561	0.17641	2.9228	0.00346904	0.0341433		C1rb	260.408	0.572731	0.2569	2.22939	0.0257878	0.287591		H2-Q5	148.397	0.570203	0.339491	1.67958	0.0930386	0.883352
Plxna1	1219.76	0.613697	0.210002	2.92234	0.00347408	0.0341504		Rnh1	547.59	0.337826	0.151605	2.22833	0.0258585	0.288172		Klhl3	36.901	0.728694	0.434406	1.67745	0.0934545	0.885126
Ccna2	230.856	0.881707	0.302288	2.91678	0.00353671	0.0347142		Tpm4	3348.56	0.402129	0.180563	2.22709	0.0259415	0.288582		Spon1	399.956	0.446836	0.266741	1.67517	0.0939012	0.887271
Rpl8	5670.21	0.401713	0.137803	2.91512	0.00355554	0.0348539		Map4k4	3626.96	0.313252	0.140708	2.22626	0.0259965	0.288877		Nub1	1059.9	0.202273	0.120839	1.67391	0.0941486	0.887892
Myc	201.128	0.808875	0.277588	2.91395	0.00356893	0.0349626		Stim2	367.624	0.383353	0.172419	2.22338	0.0261902	0.290216		Herc6	266.483	0.460193	0.275279	1.67173	0.0945772	0.889221
Rap1a	1012.45	0.400769	0.13756	2.91342	0.00357496	0.0349765		Clec1b	54.7346	1.35346	0.608749	2.22335	0.0261921	0.290216		Cd300lb	59.5071	1.18409	0.708633	1.67095	0.0947319	0.889889
Lpar2	17.4676	2.52258	0.866774	2.9103	0.00361077	0.0352812		Clptm1l	756.163	0.23744	0.106825	2.2227	0.026236	0.290494		Gnptab	779.673	0.243056	0.14555	1.66992	0.0949361	0.889889
Ier5	605.715	0.81164	0.278973	2.90938	0.00362144	0.0353325		Actb	46320.7	0.346599	0.156027	2.2214	0.0263238	0.291257		Sh2d3c	209.538	0.487084	0.291937	1.66846	0.0952245	0.891784
Clec4a1	57.3456	1.12198	0.38566	2.90925	0.00362301	0.0353325		Pde2a	541.437	0.420932	0.189545	2.22075	0.0263677	0.291377		Arhgap15	155.038	0.755421	0.453107	1.6672	0.0954743	0.891784
Mogs	185.527	0.747048	0.256991	2.90691	0.00365022	0.0355292		Usp6nl	314.901	0.391528	0.176309	2.22069	0.0263723	0.291377		Ifit1	240.895	0.489915	0.293864	1.66715	0.0954845	0.891784
Dbf4	88.7055	1.06875	0.367848	2.90541	0.00366776	0.0356542		Tmem229b	218.567	0.57171	0.257615	2.21924	0.0264701	0.292249		Treml4	13.7193	1.34437	0.807108	1.66567	0.0957795	0.892508
Scara3	425.361	0.742478	0.255578	2.9051	0.00367138	0.0356609		Rhoh	180.075	1.019	0.459353	2.21833	0.0265321	0.292586		Smpd1	436.889	0.272821	0.163798	1.6656	0.0957929	0.892508
Ssr3	1743.57	0.272634	0.0939247	2.90269	0.00369969	0.0358497		Lax1	115.578	1.04917	0.47325	2.21695	0.0266264	0.292969		Mad1l1	273.185	0.356759	0.214335	1.66449	0.0960138	0.89349
Dnmt3aos	7.28947	3.38841	1.16746	2.90238	0.00370336	NA		4930503L19Rik	77.0314	0.72116	0.325302	2.21689	0.0266305	0.292969		Ncoa2	1323.03	0.193521	0.116357	1.66317	0.0962788	0.895041
Fdxr	133.309	0.939379	0.323838	2.90077	0.00372248	0.0359784		Bola2	113.447	0.688357	0.310516	2.21682	0.0266354	0.292969		Rinl	205.94	0.636113	0.382558	1.66279	0.0963543	0.895041
Dnah8	173.927	0.96293	0.332213	2.89854	0.0037491	0.0362126		Gmpr2	175.651	0.48196	0.21743	2.21662	0.0266491	0.292969		Ctso	268.628	0.357928	0.215426	1.66149	0.0966151	0.895904
Rassf5	311.024	0.913969	0.315648	2.89553	0.00378515	0.036491		Tcn2	502.523	0.419526	0.189449	2.21445	0.0267978	0.293743		Spg21	501.502	0.222074	0.13379	1.65986	0.0969416	0.896577
Tspan14	260.37	0.539082	0.186472	2.89095	0.00384074	0.0369604		Ube2q1	778.322	0.28796	0.130137	2.21275	0.026915	0.294541		Snap23	1051.78	0.198921	0.120142	1.65571	0.0977811	0.90018
Tnfsf8	31.5589	2.04531	0.709019	2.88471	0.0039178	0.0375332		Ppib	1128.84	0.273855	0.123785	2.21234	0.0269429	0.294541		Pomt1	190.096	0.374078	0.226053	1.65482	0.0979609	0.901281
Colgalt1	431.605	0.556528	0.192925	2.88469	0.00391802	0.0375332		Cnnm3	158.166	0.459994	0.207965	2.21188	0.0269749	0.294541		Snx8	175.737	0.349973	0.211578	1.65411	0.0981051	0.901281
Gimap7	135.926	1.63561	0.567086	2.88423	0.0039237	0.0375639		Fam49b	535.143	0.460295	0.208107	2.21182	0.0269789	0.294541		Rnaset2a	732.217	0.2482	0.150206	1.6524	0.0984534	0.901281
Lat	158.94	1.59842	0.554988	2.8801	0.00397543	0.0378299		H2-T-ps	83.9703	0.944866	0.427335	2.21106	0.0270314	0.294814		Tshr	294.23	0.377244	0.228301	1.65239	0.0984545	0.901281
Ttyh3	397.471	0.63112	0.219386	2.87676	0.00401787	0.0381521		Jak3	410.106	0.462638	0.209284	2.21057	0.0270656	0.294823		Fam111a	403.411	0.405199	0.245326	1.65168	0.0986001	0.901281
Top2b	2161.85	0.339972	0.118288	2.8741	0.00405182	0.0384426		Ipo11	420.976	0.309495	0.140142	2.20843	0.0272141	0.296217		Arhgef1	1770.39	0.332925	0.201797	1.6498	0.0989835	0.902116
Kifc1	53.274	1.27752	0.444516	2.87397	0.00405353	0.0384426		Dnmt3a	992.708	0.508673	0.230442	2.20738	0.0272876	0.296613		Podnl1	9.29874	1.67239	1.01584	1.64632	0.0996988	0.905637
Hgf	45.7075	1.55066	0.539833	2.87248	0.00407266	0.0385035		Ciita	594.571	0.727518	0.329873	2.20545	0.0274227	0.29744		Surf6	268.812	0.265029	0.161063	1.6455	0.0998664	0.905637
Rps24	4469.07	0.497726	0.173434	2.86983	0.00410695	0.0387327		St6galnac2	74.9623	0.740237	0.335687	2.20514	0.0274441	0.29744		Gimap7	135.926	0.891404	0.541864	1.64507	0.0999558	0.905637
Dck	166.098	1.00167	0.349068	2.86957	0.00411031	0.0387327		Naaa	412.357	0.438532	0.19893	2.20446	0.027492	0.29744		Apobec3	512.168	0.722259	0.439187	1.64454	0.100065	0.906097
Crlf1	33.4314	1.93059	0.672871	2.86918	0.00411538	0.0387327		Rabggta	114.302	0.506155	0.229631	2.20421	0.0275094	0.29744		Ccr6	57.2205	1.18687	0.722372	1.64301	0.10038	0.906899
Tifab	111.947	0.996489	0.347317	2.86911	0.00411635	0.0387327		Tec	257.916	0.66625	0.302335	2.20368	0.0275467	0.29744		Gm14548	65.0857	1.0002	0.610243	1.63903	0.101208	0.90955
Herc6	266.483	0.826807	0.288184	2.86903	0.00411735	0.0387327		Ero1l	223.994	0.375443	0.170439	2.20279	0.0276092	0.29744		Mfap1b	2410.86	0.150261	0.0918402	1.63611	0.101816	0.90955
Fam49a	555.518	0.548387	0.191166	2.86864	0.00412246	0.0387568		Gm5431	174.305	0.597042	0.271051	2.20269	0.0276166	0.29744		Tbc1d10b	824.05	0.192133	0.117436	1.63607	0.101825	0.90955
Bach2	341.483	1.15668	0.403485	2.86673	0.00414743	0.038919		2900052N01Rik	20.1315	1.29597	0.588458	2.20231	0.0276435	0.29744		Lemd2	220.021	0.292523	0.178954	1.63463	0.102128	0.90955
Dnmt3a	992.708	0.692168	0.241727	2.86343	0.00419081	0.03922		Lrp1	8005.74	0.411635	0.186924	2.20215	0.0276549	0.29744		Zdhhc15	29.6837	0.900269	0.551086	1.63363	0.102337	0.90955
Ccl12	31.164	1.77342	0.619338	2.86341	0.00419114	0.03922		Card11	486.631	1.03207	0.468806	2.20148	0.0277019	0.29744		Ap3m2	208.641	0.310585	0.190233	1.63266	0.102542	0.90955
Tm9sf1	364.068	0.537466	0.187728	2.86301	0.00419637	0.03922		Aldh18a1	225.631	0.543353	0.246825	2.20137	0.02771	0.29744		Slc25a1	6197.3	0.247248	0.15144	1.63264	0.102544	0.90955
Spcs1	268.963	0.530216	0.185201	2.86292	0.00419761	0.03922		Acvrl1	300.38	0.462344	0.210109	2.2005	0.0277714	0.297582		Kdr	527.513	0.368589	0.225792	1.63243	0.10259	0.90955
Tmem131	952.476	0.41222	0.144117	2.86031	0.00423226	0.0394707		Cenpn	16.3754	1.62382	0.738023	2.20023	0.0277907	0.297582		Pex26	130.391	0.403704	0.247339	1.63219	0.102639	0.90955
Psme2b	413.177	0.622793	0.217771	2.85985	0.00423838	0.0394792		Unc13d	109.38	0.769643	0.349816	2.20013	0.0277974	0.297582		Cbx4	637.689	0.213206	0.130771	1.63037	0.103024	0.90955
Daglb	227.031	0.657482	0.229927	2.85952	0.00424277	0.0394958		Cfap43	70.2047	1.08232	0.491942	2.20009	0.0278002	0.297582		Snn	558.979	0.356345	0.218636	1.62986	0.103131	0.90955
Lcp2	336.221	1.03515	0.362167	2.8582	0.00426054	0.0395444		Cd55	535.593	0.710423	0.323026	2.19928	0.0278583	0.297997		Osm	7.57189	2.1697	1.3336	1.62695	0.103749	0.90955
Clec5a	49.3605	1.51779	0.531031	2.85819	0.00426068	0.0395444		Tnks2	1649.37	0.215538	0.0980186	2.19895	0.0278814	0.298038		Epc2	623.819	0.208684	0.128269	1.62692	0.103754	0.90955
Myd88	453.937	0.513789	0.179762	2.85816	0.00426104	0.0395444		Chil1	11.9332	2.41944	1.10072	2.19806	0.027945	0.298239		Acp5	755.222	0.264434	0.162564	1.62665	0.103812	0.90955
Ube2q1	778.322	0.390573	0.136708	2.85699	0.00427676	0.039666		Lepr	147.67	0.852787	0.388005	2.19787	0.0279581	0.298239		Atp8a1	724.779	0.220391	0.135494	1.62658	0.103827	0.90955
Cdca4	102.883	0.836013	0.292653	2.85667	0.00428114	0.0396824		Efhd2	1401.73	0.411427	0.187253	2.19717	0.0280081	0.298566		Cd82	404.299	0.369569	0.227284	1.62602	0.103945	0.90955
Snord15a	45.0609	1.50474	0.526892	2.85589	0.00429169	0.0397558		Tnnt2	1462.78	1.32996	0.605743	2.19558	0.0281223	0.299267		Smg8	138.986	0.374522	0.230361	1.62581	0.103991	0.90955
Hyou1	990.584	0.487538	0.170737	2.8555	0.00429697	0.0397767		Racgap1	110.305	0.981554	0.447244	2.19467	0.0281872	0.299443		Snx30	335.74	0.334928	0.206025	1.62566	0.104021	0.90955
Casp8	562.327	0.670156	0.234703	2.85533	0.0042992	0.0397767		H2-Q5	148.397	0.742955	0.338662	2.1938	0.0282501	0.299905		Wdr53	68.4501	0.477158	0.293542	1.62552	0.104052	0.90955
Nfam1	162.55	0.815257	0.285662	2.85392	0.00431836	0.039881		Ttc41	27.9515	1.03188	0.470757	2.19196	0.0283823	0.301102		Man2a1	1032.9	0.238529	0.14678	1.62508	0.104146	0.90955
Parp9	493.641	0.510019	0.178811	2.85228	0.00434074	0.0400389		Actr2	3260.81	0.215404	0.098422	2.18857	0.028628	0.3035		Cd7	18.5987	1.07021	0.658579	1.62502	0.104157	0.90955
Wdr36	313.936	0.606871	0.212842	2.85127	0.00435446	0.0401344		Tyw1	204.602	0.478574	0.218866	2.18661	0.0287713	0.304706		Hpse	106.477	0.690237	0.4249	1.62447	0.104276	0.90955
Arhgap11a	173.504	0.9104	0.31974	2.84731	0.00440898	0.0403795		Casq2	59.658	1.18441	0.541705	2.18645	0.0287829	0.304706		Cnst	1067.8	0.262355	0.161571	1.62378	0.104424	0.90955
Ptpn7	182.831	1.09423	0.384574	2.84529	0.00443708	0.0405328		Gm6878	9.93872	2.28783	1.04694	2.18526	0.0288698	0.305226		Shcbp1	20.8541	1.28852	0.793903	1.62302	0.104586	0.90955
Txnrd1	1593.6	0.359686	0.126495	2.84347	0.00446245	0.0407216		Mob1a	785.315	0.326386	0.149463	2.18373	0.0289823	0.305724		Calr	5747.61	0.224587	0.138415	1.62257	0.104682	0.90955
Utp18	340.107	0.477541	0.167961	2.84316	0.00446682	0.0407309		Arpc5	1040.87	0.342746	0.157142	2.18113	0.029174	0.307182		Arpc4	1215.32	0.174607	0.107622	1.62242	0.104714	0.90955
Ptpn22	197.805	1.34961	0.474829	2.8423	0.0044789	0.0407919		B4galt1	771.271	0.288429	0.132405	2.17839	0.029377	0.308478		Syndig1l	14.506	1.36622	0.842207	1.62219	0.104762	0.90955
Plxdc1	25.2113	1.96412	0.691367	2.84092	0.00449833	0.0409443		P2rx7	137.609	0.604807	0.27772	2.17776	0.0294242	0.308554		Fyn	621.715	0.309709	0.190941	1.62201	0.104801	0.90955
Gmpr2	175.651	0.64812	0.228294	2.83897	0.00452589	0.0411211		Plaur	78.1714	0.822691	0.378183	2.17537	0.029602	0.309125		H2-M3	95.5209	0.68076	0.419732	1.6219	0.104826	0.90955
Adar	735.289	0.568829	0.200385	2.83868	0.00453002	0.041129		Traf3ip3	215.297	0.952823	0.438049	2.17515	0.0296185	0.309125		Ltbp2	840.133	0.355633	0.219393	1.62098	0.105021	0.90955
Traf3ip3	215.297	1.30336	0.459246	2.83804	0.00453917	0.041129		Pigu	81.8772	0.671571	0.308946	2.17375	0.0297241	0.309808		Dhx58	120.577	0.526695	0.324965	1.62077	0.105066	0.90955
Tnip1	1122.53	0.45468	0.16024	2.83749	0.00454693	0.041129		Ccdc30	37.6955	1.32655	0.611892	2.16795	0.0301624	0.3129		Mfsd1	345.697	0.281165	0.173513	1.62043	0.10514	0.90955
Cntrl	808.909	0.683918	0.241038	2.83739	0.00454844	0.041129		Cnn2	1035	0.384459	0.177389	2.16733	0.0302101	0.313184		Synj1	654.834	0.201103	0.124129	1.62011	0.105209	0.90955
Ptpn2	370.084	0.514597	0.181365	2.83736	0.00454886	0.041129		Bsg	4442.99	0.309373	0.142862	2.16553	0.0303472	0.314184		Arl6ip1	532.438	0.243517	0.150323	1.61996	0.105242	0.90955
Sash3	416.196	1.04817	0.369457	2.83706	0.00455309	0.041129		Aoah	41.953	1.03473	0.478432	2.16276	0.0305598	0.315962		Fmnl1	826.915	0.468029	0.28894	1.61982	0.105272	0.90955
Fli1	589.8	0.678796	0.239435	2.83498	0.00458279	0.0413652		Sipa1	638.864	0.50728	0.234679	2.16159	0.0306497	0.316257		Dffa	173.175	0.427541	0.264206	1.61821	0.105617	0.911852
C330021F23Rik	2189.38	0.467842	0.165056	2.83444	0.00459062	0.0413929		Abcd1	327.163	0.321267	0.148655	2.16117	0.0306824	0.316383		Clptm1l	756.163	0.173377	0.107177	1.61767	0.105733	0.911852
Kif11	157.51	1.25454	0.442615	2.83439	0.00459132	0.0413929		Ccar1	1212.32	0.296271	0.137185	2.15965	0.0307999	0.317382		Eomes	59.6617	1.23587	0.764288	1.61702	0.105874	0.911852
Rps3	4066.07	0.510316	0.180062	2.83411	0.00459538	0.0414049		Mybpc3	131.978	1.85382	0.858764	2.1587	0.0308732	0.317503		Pcdh12	54.1913	0.681533	0.421655	1.61633	0.106023	0.911852
Xlr5b	31.7656	3.18207	1.12549	2.82726	0.00469476	0.04215		Gapvd1	1030.69	0.239287	0.11091	2.15748	0.0309681	0.318056		Parvg	178.168	0.626369	0.387827	1.61507	0.106295	0.911852
Il16	612.256	0.847207	0.299801	2.8259	0.00471485	0.0422803		Lpcat3	333.439	0.481844	0.223516	2.15575	0.0311032	0.318841		Dnaaf3	31.119	0.874305	0.541434	1.6148	0.106355	0.911852
Itgb7	167.418	1.44319	0.510999	2.82425	0.00473911	0.0423974		Gcnt1	227.03	0.494595	0.229435	2.15571	0.0311064	0.318841		Zfp791	17.8568	1.1028	0.683502	1.61346	0.106646	0.911931
Fyn	621.715	0.564935	0.200089	2.82342	0.00475137	0.0424253		Dynlt1b	118.871	0.60837	0.282476	2.15371	0.0312633	0.319844		Etohd2	198.894	0.337072	0.20892	1.6134	0.106657	0.911931
Tmed10	1591.08	0.279987	0.0991673	2.82338	0.004752	0.0424253		P2ry13	64.774	1.0628	0.493485	2.15367	0.0312664	0.319844		Kdm2b	508.687	0.338587	0.20991	1.61301	0.106743	0.911931
Ccdc88a	720.013	0.473651	0.167762	2.82335	0.00475248	0.0424253		Pax5	118.202	1.21054	0.562401	2.15244	0.0313624	0.320219		Mrpl19	247.091	0.297281	0.184346	1.61262	0.106826	0.911931
Clec4d	20.1555	2.42269	0.858197	2.82299	0.00475774	0.0424253		Pmel	35.7201	1.24309	0.577677	2.15188	0.0314066	0.320219		Pik3r3	197.158	0.333223	0.206788	1.61142	0.107087	0.911931
Sp140	586.852	0.498441	0.176623	2.82206	0.00477162	0.0425024		Mfsd1	345.697	0.3721	0.17298	2.15111	0.0314675	0.320565		Ear2	45.7976	0.959806	0.596075	1.61021	0.107352	0.911931
Rpl27a	3062.6	0.427381	0.151449	2.82195	0.00477328	0.0425024		Tapbpl	143.736	0.567214	0.263707	2.15093	0.0314821	0.320565		1700034H15Rik	48.2319	0.572271	0.355441	1.61003	0.107391	0.911931
Sh3bp5	1034.33	0.465371	0.16495	2.82129	0.00478316	0.0425403		Manba	130.784	0.611205	0.284237	2.15034	0.0315287	0.320645		Mical1	418.546	0.312999	0.19444	1.60975	0.107453	0.911931
Slfn10-ps	93.2785	1.24435	0.441471	2.81863	0.00482285	0.0428189		Tmem123	1693.47	0.391518	0.182106	2.14994	0.0315599	0.320724		Xab2	376.342	0.282773	0.175702	1.6094	0.10753	0.911931
Ptpre	250.134	0.896463	0.318049	2.81863	0.00482295	0.0428189		Rrm2	110.174	1.17781	0.547922	2.14959	0.031588	0.320799		Vsir	507.62	0.352847	0.219282	1.6091	0.107594	0.911931
Hacd4	83.6053	1.10074	0.39057	2.81828	0.00482815	0.0428399		Map3k8	125.028	0.610769	0.284441	2.14726	0.0317724	0.322036		Dot1l	570.822	0.206253	0.128239	1.60836	0.107757	0.911931
Fth1	29399.2	0.417304	0.148126	2.81722	0.00484415	0.0428933		Rilpl2	307.986	0.502145	0.234122	2.1448	0.0319688	0.322968		Wdr60	262.822	0.269358	0.167496	1.60815	0.107803	0.911931
Rps3a1	5422.61	0.452911	0.16077	2.81713	0.00484548	0.0428933		3110062M04Rik	246.129	0.448741	0.209583	2.14111	0.032265	0.325104		Ppib	1128.84	0.199343	0.123999	1.60762	0.107919	0.911931
H2-DMa	200.867	1.01142	0.359137	2.81625	0.00485871	0.0429853		Atp13a1	215.962	0.479795	0.224113	2.14086	0.0322854	0.325104		Znfx1	2048.97	0.164932	0.102644	1.60684	0.108089	0.911931
Il21r	194.237	1.3995	0.497455	2.81331	0.00490343	0.0433303		Ifngr2	684.394	0.359805	0.168086	2.1406	0.0323065	0.325105		Adam9	1234.88	0.257969	0.160594	1.60634	0.1082	0.911931
Il1r1	386.066	0.524696	0.186615	2.81165	0.00492882	0.043504		Nfkbiz	256.22	0.472555	0.220806	2.14014	0.0323437	0.325239		Ube2s	400.103	0.274518	0.170916	1.60615	0.10824	0.911931
Ero1lb	159.187	0.872817	0.310581	2.81027	0.00495	0.0436249		Slc39a1	710.996	0.296077	0.138466	2.13826	0.0324956	0.32619		Brf2	103.447	0.429996	0.267761	1.60589	0.108297	0.911931
H2-T24	184.428	1.01325	0.360583	2.81002	0.00495385	0.0436249		Slc35b3	73.2669	0.596186	0.279005	2.13683	0.0326118	0.326536		Tgfa	79.7639	0.571867	0.356161	1.60564	0.108353	0.911931
Pcnx3	412.519	0.424053	0.150908	2.81001	0.00495403	0.0436249		Myct1	77.7901	0.642872	0.300857	2.1368	0.0326143	0.326536		Stat6	1131.31	0.182353	0.113658	1.6044	0.108625	0.911931
Ccr7	77.0534	1.72696	0.614745	2.80922	0.00496613	0.0436806		Pdia6	887.985	0.393689	0.184251	2.13669	0.0326228	0.326536		Ggt1	46.9579	1.22784	0.765404	1.60417	0.108677	0.911931
Dna2	49.6587	1.29889	0.462446	2.80874	0.00497366	0.0436955		H2-DMb2	291.265	1.09132	0.510755	2.13668	0.0326236	0.326536		Pgghg	172.663	0.441237	0.275086	1.60399	0.108715	0.911931
Mov10	132.034	0.837152	0.29807	2.80858	0.00497609	0.0436955		Hs6st1	374.102	0.379146	0.177464	2.13647	0.032641	0.326536		Taok3	1010.2	0.278461	0.173613	1.60391	0.108733	0.911931
Cxcl14	119.614	1.06824	0.38042	2.80806	0.00498414	0.0437375		Zdhhc12	43.1173	0.761035	0.356283	2.13604	0.0326758	0.326536		Fbxl5	586.994	0.238347	0.14863	1.60363	0.108796	0.911961
Ccnb1	60.4712	1.60597	0.572039	2.80745	0.00499349	0.0437942		Fli1	589.8	0.487511	0.228238	2.13598	0.0326811	0.326536		Rmnd5b	247.146	0.250321	0.156136	1.60322	0.108886	0.911973
Cblb	658.861	0.525591	0.187238	2.80707	0.0049994	0.0438207		Dnase1	42.959	1.80895	0.847569	2.13428	0.0328199	0.327077		Il27ra	52.8985	0.962027	0.600209	1.60282	0.108974	0.911973
Fam129b	1073.42	0.840426	0.299882	2.80252	0.00507046	0.0442388		Zfp87	128.913	0.483672	0.226732	2.13323	0.0329058	0.327529		Atad2	292.63	0.379339	0.23676	1.60221	0.109109	0.912072
Sell	379.022	1.6119	0.575421	2.80126	0.00509039	0.0443617		Angptl4	808.16	0.299364	0.140477	2.13105	0.0330851	0.328132		Aoc2	43.5671	0.77344	0.483072	1.60109	0.109357	0.912072
Kbtbd8	57.6219	1.15704	0.413372	2.79903	0.00512562	0.0444896		Dgkz	905.658	0.354012	0.166282	2.12899	0.0332548	0.3295		Zfp85	63.9501	0.643227	0.401909	1.60043	0.109503	0.912072
Nme1	529.353	0.389945	0.139356	2.79818	0.00513911	0.0445811		Zfp385a	361.277	0.370829	0.174389	2.12644	0.0334665	0.329878		Dedd2	154.514	0.391208	0.244681	1.59885	0.109854	0.912774
Ticam2	78.1216	1.10191	0.39384	2.79787	0.00514408	0.0445987		Mir5107	65.628	0.893982	0.420453	2.12623	0.0334838	0.329878		Psph	275.313	0.290829	0.1819	1.59884	0.109857	0.912774
Prc1	107.746	1.19817	0.428492	2.79624	0.00517014	0.0446369		Mfsd12	151.072	0.696228	0.327448	2.12623	0.0334845	0.329878		Scpep1os	33.1539	0.769243	0.48134	1.59813	0.110015	0.912774
Gimap6	667.064	1.28524	0.459635	2.79623	0.00517033	0.0446369		Abcb6	131.353	0.714714	0.336356	2.12488	0.0335969	0.330138		Pank4	144.947	0.327343	0.204888	1.59766	0.110118	0.912774
Traf1	180.446	1.39089	0.497427	2.79617	0.00517119	0.0446369		Bcl11a	207.973	0.90579	0.426407	2.12424	0.0336501	0.330325		Syt13	15.8235	1.40205	0.877694	1.59742	0.110172	0.912774
Gbp8	124.503	1.41594	0.506681	2.79453	0.00519751	0.0448311		Tmed1	85.0028	0.495956	0.233534	2.1237	0.0336954	0.330325		Ssr1	1429.46	0.163581	0.10242	1.59717	0.110228	0.912774
Lax1	115.578	1.38608	0.496031	2.79434	0.00520059	0.0448321		Cdca4	102.883	0.592618	0.27908	2.12347	0.0337147	0.330325		Igf2r	1139.2	0.230335	0.144307	1.59615	0.110455	0.912774
Rpl13a	12292.8	0.485675	0.173833	2.79392	0.00520731	0.0448646		Cd52	342.98	0.850861	0.400721	2.12332	0.0337266	0.330325		Sh2d1b1	14.653	1.67204	1.04783	1.59573	0.11055	0.912774
Rab32	172.302	0.774979	0.277403	2.79369	0.00521103	0.0448711		Rad51	32.0781	1.46265	0.688919	2.12312	0.0337442	0.330325		Mcemp1	10.3882	1.33759	0.83825	1.59569	0.110558	0.912774
Dlgap5	48.9856	1.53244	0.548624	2.79325	0.00521814	0.0449068		Aldh3b1	120.504	0.67862	0.319734	2.12245	0.0337997	0.330659		Cd22	476.159	0.76543	0.479798	1.59532	0.110641	0.912774
Lox	765.226	0.851287	0.304847	2.79251	0.00523008	0.044984		Fbxl6	116.849	0.627946	0.295978	2.1216	0.0338715	0.331052		Irf4	480.046	0.564208	0.353985	1.59387	0.110965	0.912774
Ighmbp2	93.8153	0.836148	0.299536	2.79148	0.00524682	0.0450399		Elf4	560.216	0.499462	0.235435	2.12145	0.0338842	0.331052		Cpne3	922.981	0.202005	0.126755	1.59367	0.11101	0.912774
Dnase1l1	81.6354	0.991342	0.355152	2.79132	0.00524938	0.0450399		Polr2a	2142.48	0.261639	0.12337	2.12076	0.0339423	0.331052		Tmem131l	338.582	0.471825	0.296072	1.59362	0.111022	0.912774
Hnrnpa3	2697.11	0.35782	0.128196	2.79119	0.00525144	0.0450399		Pcolce	426.57	0.418092	0.19719	2.12025	0.0339851	0.331052		Commd5	101.237	0.542131	0.340196	1.59358	0.111029	0.912774
Oasl2	348.586	0.613046	0.219707	2.79029	0.00526616	0.0451203		Gm12359	230.508	0.414055	0.195294	2.12016	0.0339923	0.331052		Piga	65.7539	0.42913	0.269325	1.59335	0.111081	0.912774
Rplp2	9731.22	0.385112	0.138021	2.79025	0.00526676	0.0451203		Atp6v1a	1521.33	0.387399	0.182906	2.11802	0.0341734	0.331579		Rmi2	16.4657	1.1401	0.716474	1.59127	0.11155	0.913739
Lpcat3	333.439	0.654225	0.234557	2.7892	0.00528389	0.0452415		Vps26a	787.549	0.277046	0.130819	2.11778	0.034194	0.331579		Zfp217	482.434	0.338856	0.213064	1.5904	0.111745	0.914343
Lrp12	236.785	0.781697	0.280323	2.78856	0.0052943	0.045305		Slc13a3	50.1149	0.997756	0.471258	2.11722	0.0342414	0.33183		Rasgrp1	272.088	0.598308	0.376236	1.59025	0.111779	0.914343
Swap70	1333.8	0.76689	0.275034	2.78834	0.00529783	0.0453096		Vmp1	374.389	0.381882	0.180607	2.11444	0.0344779	0.333182		Aptx	268.866	0.294993	0.185592	1.58947	0.111954	0.914751
Ksr2	29.3371	1.71201	0.614247	2.78717	0.00531701	0.0453968		Mcoln3	20.2136	2.02122	0.955982	2.11428	0.034491	0.333182		Polr3h	310.087	0.286142	0.180109	1.58872	0.112125	0.914751
Fam78a	219.517	1.06546	0.382389	2.78633	0.00533092	0.0454316		Taok3	1010.2	0.366576	0.173434	2.11363	0.0345465	0.333272		Fbxl4	132.502	0.362678	0.228334	1.58836	0.112204	0.914751
Stat6	1131.31	0.331883	0.119172	2.78492	0.00535417	0.0455213		Col5a2	856.671	0.562744	0.266333	2.11294	0.0346062	0.333421		Ly6a	298.2	0.321882	0.202727	1.58777	0.112339	0.915355
Fes	241.261	0.758716	0.272704	2.78219	0.00539929	0.0457897		Macf1	10194.9	0.228018	0.107924	2.11276	0.0346213	0.333421		Mkrn2	325.643	0.223676	0.141062	1.58566	0.112817	0.915658
Prkx	428.105	0.542038	0.194838	2.782	0.00540251	0.0457914		Ccl2	41.9986	1.191	0.563846	2.11229	0.0346618	0.333463		Vsig4	20.3754	0.944502	0.595664	1.58563	0.112823	0.915658
Sh2d3c	209.538	0.849946	0.30559	2.78133	0.00541373	0.0458096		Slc34a1	131.013	1.82292	0.863216	2.11178	0.0347057	0.333493		Nudcd1	181.341	0.302045	0.190505	1.5855	0.112853	0.915658
Mir682	490.657	0.580362	0.20887	2.77859	0.00545959	0.0461192		Eif4g3	1763.71	0.219564	0.103977	2.11167	0.0347151	0.333493		Nlrc3	49.8433	0.819734	0.517036	1.58545	0.112864	0.915658
Erp44	556.953	0.418126	0.150491	2.77841	0.00546249	0.0461192		Il27ra	52.8985	1.26227	0.598464	2.10919	0.0349282	0.334294		Plekho2	829.7	0.296019	0.186798	1.5847	0.113035	0.915658
Arpc3	1258.42	0.424474	0.152924	2.77573	0.00550786	0.0464247		Gm5547	7.30128	2.52801	1.19921	2.10806	0.0350255	0.335018		9030624J02Rik	584.252	0.182488	0.115208	1.58399	0.113196	0.915658
Ptpn6	1258.29	1.10234	0.397518	2.77305	0.00555335	0.0467561		Tfec	20.6354	1.59633	0.757449	2.10751	0.035073	0.335117		Ifi47	148.899	0.671175	0.423907	1.58331	0.113352	0.915658
Cmtm3	127.358	0.875441	0.31573	2.77275	0.00555846	0.0467731		Rela	884.329	0.283756	0.134701	2.10656	0.0351558	0.335319		Pim3	535.315	0.321887	0.203399	1.58254	0.113526	0.915658
Gcnt1	227.03	0.667403	0.240818	2.7714	0.00558156	0.0469415		Sptlc2	363.485	0.394245	0.187162	2.10644	0.0351658	0.335319		Dennd2c	25.647	0.814843	0.51509	1.58194	0.113662	0.915658
Haus8	106.922	1.01436	0.36608	2.77086	0.00559078	0.046993		Wdr78	64.2284	0.670811	0.318494	2.1062	0.0351872	0.335319		Tmem154	116.497	0.468384	0.29618	1.58142	0.113782	0.915658
Marcksl1	391.331	1.0803	0.389924	2.77053	0.00559643	0.0470144		Ly86	189.548	0.8063	0.383324	2.10344	0.0354272	0.336983		H2-Ob	208.315	0.760959	0.481242	1.58124	0.113823	0.915658
Gda	1046.55	0.52216	0.188662	2.76771	0.00564523	0.0473718		Mefv	32.7482	1.59561	0.759512	2.10083	0.0356559	0.33789		Cdca8	55.8834	0.895368	0.56681	1.57966	0.114184	0.915658
Rps27a	2915.34	0.475886	0.171964	2.76736	0.0056512	0.0473957		1110046J04Rik	9.5751	1.72382	0.820576	2.10075	0.0356633	0.33789		Fcrl1	87.9222	0.846673	0.536003	1.5796	0.114198	0.915658
Dpp4	190.841	0.851387	0.307754	2.76646	0.00566693	0.047475		Arhgap17	545.567	0.338703	0.161286	2.10001	0.0357279	0.337972		Rmi1	323.421	0.213992	0.135497	1.57932	0.114263	0.915658
Slc39a1	710.996	0.402087	0.145437	2.76468	0.00569789	0.0475907		D130040H23Rik	26.9024	1.05516	0.502941	2.09797	0.0359076	0.338636		Rpusd1	65.3823	0.618089	0.391646	1.57818	0.114524	0.915658
Nlrp1c-ps	23.6613	1.56247	0.565229	2.76431	0.00570429	0.0476038		Rnaseh2b	82.1547	0.662303	0.316122	2.09509	0.0361634	0.340218		Map3k3	788.771	0.245827	0.155825	1.57758	0.114663	0.915658
Slc37a2	158.191	1.49241	0.539953	2.76396	0.00571046	0.0476291		Umod	28.624	1.90202	0.908212	2.09424	0.0362384	0.340452		Tex30	39.8644	0.696035	0.441304	1.57722	0.114744	0.915658
St8sia4	256.657	0.837842	0.303248	2.76289	0.00572921	0.0477329		Emilin1	439.394	0.403675	0.192771	2.09406	0.0362544	0.340452		Psen1	494.935	0.218462	0.138631	1.57585	0.11506	0.915658
Cnr2	93.8788	1.4018	0.507709	2.76102	0.00576203	0.0479536		Gimap7	135.926	1.13243	0.54119	2.09249	0.0363948	0.341218		Tmem42	68.0281	0.592606	0.376493	1.57402	0.115484	0.915658
Rrp9	176.064	0.603909	0.219073	2.75665	0.00583968	0.0484403		Amz1	37.164	1.11224	0.531556	2.09243	0.0364001	0.341218		Racgap1	110.305	0.705548	0.448298	1.57384	0.115526	0.915658
Actg1	13396.2	0.376374	0.136615	2.755	0.00586923	0.0486321		Aoc2	43.5671	1.00646	0.481056	2.09218	0.0364222	0.341218		Pdgfc	202.41	0.445084	0.282868	1.57347	0.115611	0.915658
Mmp3	325.254	1.10507	0.401288	2.7538	0.00589084	0.0487439		Def6	303.244	0.654021	0.313087	2.08894	0.0367128	0.342373		Mtrr	99.5064	0.383862	0.24396	1.57346	0.115611	0.915658
Fcrls	163.087	0.943043	0.342536	2.75312	0.0059031	0.0487891		Clec4a1	57.3456	0.769557	0.368438	2.0887	0.0367347	0.342373		Gm15455	41.1186	0.706159	0.448974	1.57283	0.115759	0.915658
Emilin1	439.394	0.557064	0.202344	2.75305	0.00590427	0.0487891		Cytip	596.8	0.917254	0.439245	2.08825	0.0367752	0.342373		Mansc4	7.32109	1.92236	1.2223	1.57273	0.115781	0.915658
Gng10	211.189	0.582084	0.211468	2.75258	0.0059127	0.0488322		Cyp2j13	16.4964	2.97785	1.42612	2.08807	0.0367911	0.342373		Kl	35.8504	1.22481	0.778782	1.57272	0.115784	0.915658
Pilra	43.9158	1.40287	0.509755	2.75205	0.00592243	0.0488329		Gm5434	23.9621	0.922263	0.441942	2.08684	0.0369023	0.342574		Ep400	1839.09	0.222915	0.141755	1.57253	0.115827	0.915658
Ilvbl	121	0.950997	0.345562	2.75203	0.00592275	0.0488329		Sp140	586.852	0.351113	0.168255	2.08679	0.0369067	0.342574		Acvrl1	300.38	0.331032	0.210666	1.57136	0.116098	0.915658
Rac2	887.15	1.24568	0.452666	2.75187	0.00592568	0.0488329		Cdan1	131.941	0.564087	0.270369	2.08636	0.0369458	0.342574		Pwp1	272.8	0.232781	0.148156	1.57118	0.11614	0.915658
Aoah	41.953	1.37635	0.500755	2.74856	0.00598576	0.0492744		Dlgap5	48.9856	1.09325	0.524221	2.08548	0.037026	0.342694		Becn1	1128.1	0.172186	0.109625	1.57067	0.116258	0.915658
Emx2	15.1881	3.19074	1.16138	2.74737	0.00600745	0.0493457		Osm	7.57189	2.76631	1.32679	2.08497	0.0370719	0.342694		Parvb	240.428	0.386606	0.246277	1.5698	0.116462	0.916105
Neurl3	210.553	0.858036	0.312574	2.74507	0.00604982	0.0495863		Trip11	1976.28	0.167481	0.0803484	2.08444	0.0371203	0.342694		Fdxr	133.309	0.486122	0.309845	1.56892	0.116666	0.917247
Dhx58	120.577	0.931789	0.339688	2.74307	0.00608674	0.0498081		E2f1	38.3133	0.891391	0.427647	2.08441	0.037123	0.342694		Rgl1	1210.5	0.199956	0.127619	1.56682	0.117156	0.918121
Sgo2a	70.9143	1.08154	0.394331	2.74273	0.00609314	0.0498335		Clspn	91.6937	1.02133	0.490358	2.08282	0.0372675	0.343088		Spata1	74.9181	0.482713	0.308115	1.56667	0.117193	0.918121
Zdhhc18	274.031	0.585849	0.213748	2.74084	0.00612833	0.0499864		Parp10	294.965	0.369327	0.17748	2.08095	0.0374383	0.344142		Exoc6b	647.633	0.243515	0.155649	1.56451	0.117697	0.918252
Twistnb	313.473	0.655619	0.239339	2.73929	0.00615727	0.0501152		Hspa5	3488.95	0.436016	0.209539	2.08084	0.0374489	0.344142		Ddx41	562.245	0.185969	0.118898	1.5641	0.117793	0.918252
Kif22	45.7411	1.25414	0.457836	2.73928	0.00615734	0.0501152		Tbc1d9	391.873	0.451729	0.217191	2.07987	0.0375373	0.344724		Adgrl4	168.072	0.381381	0.243983	1.56315	0.118018	0.918397
Jade2	758.898	0.490969	0.179301	2.73824	0.00617681	0.0501659		Arhgap19	194.947	0.498054	0.23954	2.07921	0.0375983	0.3449		Tmem165	237.749	0.31846	0.204205	1.55951	0.118876	0.919479
Elf4	560.216	0.675878	0.246998	2.73637	0.00621205	0.0503981		Minpp1	215.092	0.400969	0.192908	2.07855	0.0376584	0.345042		Taf8	225.744	0.326728	0.209654	1.55841	0.119135	0.920256
Gapt	20.6709	1.70908	0.624622	2.73619	0.00621551	0.0503992		Msn	7527.2	0.29229	0.140779	2.07623	0.0378728	0.345325		Htr2b	49.6398	0.855752	0.54941	1.55758	0.119332	0.920256
Nupr1	1383.08	0.762487	0.278898	2.73393	0.00625834	0.0506372		Pdia4	1892.59	0.327399	0.157739	2.07557	0.0379337	0.345325		Cyth1	1116.65	0.189654	0.12184	1.55658	0.11957	0.920256
Uchl5	311.1	0.501714	0.183832	2.72919	0.00634893	0.0512343		Med12	800.1	0.294177	0.141816	2.07436	0.0380456	0.345325		Plscr3	266.44	0.327232	0.210292	1.55608	0.119688	0.920256
Kifc5b	36.2188	1.45677	0.534114	2.72745	0.00638268	0.0514245		2810001G20Rik	39.2387	1.00449	0.484268	2.07425	0.0380565	0.345325		B3gat2	139.803	0.346939	0.22298	1.55592	0.119728	0.920256
Ly75	154.603	1.01917	0.373822	2.72635	0.00640385	0.0515036		Arhgef1	1770.39	0.418392	0.20171	2.07423	0.038058	0.345325		Traf6	414.728	0.25975	0.167005	1.55534	0.119864	0.920388
Psd4	281.432	1.02439	0.375871	2.72538	0.00642284	0.0515878		Clec4g	17.8043	2.0245	0.976065	2.07415	0.0380656	0.345325		Ifit3b	338.992	0.42787	0.275228	1.5546	0.120041	0.920622
Wisp2	252.106	1.23849	0.454496	2.72497	0.00643067	0.0515918		Pan3	765.42	0.271008	0.130685	2.07374	0.038103	0.345325		Gm10653	16.5312	1.16092	0.747069	1.55397	0.120192	0.920622
Inpp4b	409.641	1.00519	0.369216	2.72248	0.00647934	0.0518754		Tnfsf10	233.272	0.560058	0.270085	2.07364	0.0381129	0.345325		Slc25a40	92.7877	0.398186	0.256397	1.553	0.120422	0.921335
Fcer2a	155.299	1.53488	0.563869	2.72205	0.00648779	0.0518852		Arrb2	263.605	0.494894	0.238774	2.07264	0.0382056	0.345751		Lat	158.94	0.823032	0.53021	1.55228	0.120596	0.921431
Chaf1a	101.292	1.01672	0.373582	2.72156	0.00649746	0.0519352		Tmed7	745.212	0.252585	0.121954	2.07115	0.0383449	0.346809		Zfp566	22.0833	0.882533	0.568752	1.5517	0.120734	0.922027
Ms4a4c	57.4258	1.85907	0.683382	2.72039	0.0065204	0.0520841		Gatm	238.07	0.585692	0.282968	2.06982	0.0384693	0.347305		Dhrs7	1786.24	0.306629	0.197769	1.55044	0.121035	0.922311
Ikzf1	738.666	1.27422	0.468448	2.72009	0.00652639	0.0520841		Fam20c	437.162	0.514278	0.248491	2.0696	0.0384896	0.347305		Eef1akmt4	29.2523	0.804138	0.518658	1.55042	0.121041	0.922311
Hist2h2bb	474.276	0.961405	0.353448	2.72008	0.00652665	0.0520841		Dpy19l1	380.887	0.330472	0.159752	2.06866	0.0385784	0.347648		Rdh12	13.6677	1.37843	0.889233	1.55013	0.121109	0.922311
Fubp1	756.294	0.427131	0.157199	2.71713	0.00658504	0.0524692		Htra3	1056.08	0.365535	0.176717	2.06848	0.0385951	0.347648		Pcolce	426.57	0.306074	0.197594	1.549	0.121381	0.922868
Srgap2	562.327	0.373766	0.137577	2.71677	0.00659225	0.052499		Spc25	70.4271	0.821103	0.397687	2.0647	0.0389518	0.350045		Ptprm	485.726	0.251398	0.162426	1.54777	0.121678	0.923009
Ubald1	348.865	0.458701	0.168852	2.71658	0.00659596	0.052501		Arid4a	864.025	0.282536	0.137042	2.06168	0.0392385	0.35189		Prcp	257.279	0.340705	0.220262	1.54682	0.121906	0.923009
Tacc3	112.922	0.836877	0.308093	2.71631	0.00660136	0.0525163		Gmpr	524.632	0.665216	0.322748	2.0611	0.0392936	0.35189		Gtf2b	175.494	0.369617	0.239051	1.54619	0.122059	0.923009
Tmem106a	218.801	0.695759	0.256295	2.71467	0.00663408	0.0527213		Zfp318	680.397	0.366924	0.178396	2.0568	0.0397055	0.354346		Rhoh	180.075	0.710931	0.460063	1.54529	0.122276	0.923009
Capzb	1961.62	0.284675	0.104893	2.71395	0.0066487	0.0528098		Kctd12	2045.35	0.236084	0.114821	2.0561	0.0397726	0.354536		Relt	36.3059	0.787489	0.509798	1.54471	0.122417	0.923009
Atp13a3	1406.02	0.295224	0.108822	2.71291	0.00666956	0.0529477		Cyp4a14	10.6177	3.10898	1.51275	2.05518	0.0398617	0.355061		Gmip	321.298	0.358877	0.232409	1.54416	0.122549	0.923009
Krr1	488.346	0.429214	0.158255	2.71218	0.0066843	0.053037		Fcrla	99.2668	1.21559	0.591892	2.05373	0.0400018	0.355541		Zfp384	497.384	0.191139	0.123833	1.54352	0.122705	0.923009
Ckap4	502.853	0.617687	0.227765	2.71194	0.006689	0.0530465		Aif1	172.511	0.667574	0.325205	2.05278	0.0400939	0.355541		Tspan10	6.8083	2.0406	1.32268	1.54277	0.122886	0.923854
Rasal3	268.613	1.17355	0.432969	2.71047	0.00671878	0.0531991		Gng10	211.189	0.412975	0.201378	2.05074	0.0402919	0.356289		Ltb	199.937	0.942263	0.611305	1.5414	0.12322	0.924762
Klrd1	14.6567	2.74512	1.01312	2.70958	0.00673683	0.05324		C5ar1	94.6128	0.711558	0.347342	2.04858	0.0405034	0.357582		Col1a1	4811.94	0.356753	0.2315	1.54105	0.123306	0.924762
Gimap8	299.505	1.10069	0.406367	2.70862	0.00675627	0.0533566		Fes	241.261	0.531903	0.259976	2.04597	0.0407592	0.358019		Lamp1	4422.41	0.189857	0.123285	1.53998	0.123565	0.925232
Slc2a1	160.831	0.659151	0.243404	2.70806	0.00676786	0.0534203		Wdr26	3819.57	0.172956	0.0845511	2.04558	0.0407974	0.358019		Has2	14.6819	0.961528	0.62463	1.53936	0.123717	0.925232
Zfp691	215.538	0.607395	0.224322	2.70769	0.00677539	0.053424		Serpina3f	68.0719	1.23576	0.604354	2.04476	0.0408789	0.358019		Wdr78	64.2284	0.492908	0.32031	1.53885	0.123842	0.925232
Mcoln3	20.2136	2.70232	0.999301	2.70421	0.00684661	0.0537897		Trib2	447.044	0.412194	0.201593	2.04468	0.040886	0.358019		Pcbp1	1807.21	0.126807	0.0824045	1.53884	0.123844	0.925232
Creld2	277.336	0.812372	0.300477	2.70361	0.00685909	0.0538599		Renbp	112.717	0.708915	0.347004	2.04296	0.0410563	0.358535		Myo7a	371.199	0.309058	0.200933	1.53812	0.12402	0.925627
Ccnh	284.765	0.518519	0.191883	2.70227	0.00688682	0.0539937		Nfatc1	855.005	0.342651	0.167803	2.04198	0.0411532	0.358976		Sp140	586.852	0.259172	0.168574	1.53744	0.124186	0.925752
Tlr9	109.622	1.10133	0.407706	2.70128	0.00690741	0.0540712		Dsn1	32.0605	1.2122	0.593976	2.04082	0.0412687	0.359674		Fam49b	535.143	0.320377	0.208448	1.53696	0.124303	0.925952
Serpina3g	382.25	1.43373	0.530815	2.70099	0.00691334	0.0540897		Fgd2	138.566	0.656647	0.321782	2.04066	0.0412847	0.359674		Pcdhb15	7.79794	1.7491	1.13929	1.53526	0.124721	0.926643
Wdfy4	1089.69	0.985091	0.364991	2.69894	0.00695597	0.054264		Vnn1	32.2198	1.12475	0.551491	2.03946	0.0414038	0.360314		Dph5	126.785	0.450562	0.293877	1.53317	0.125235	0.926762
Rpl22	5083.09	0.357468	0.132543	2.697	0.00699678	0.0545173		Scamp2	268.333	0.417706	0.205144	2.03616	0.0417347	0.361802		Fam26f	23.2071	1.0533	0.687589	1.53187	0.125555	0.926762
Tmem50a	564.776	0.391452	0.145195	2.69604	0.00701686	0.0546457		Npl	57.0365	1.00867	0.495513	2.0356	0.0417903	0.362081		Git1	970.258	0.190928	0.124673	1.53142	0.125665	0.926762
Rab3il1	464.915	0.756539	0.28065	2.69566	0.00702489	0.0546801		Timd4	220.705	1.11981	0.550301	2.0349	0.0418611	0.362253		Cbfb	534.032	0.278728	0.182016	1.53134	0.125685	0.926762
Sf3a3	516.719	0.375005	0.139319	2.69169	0.00710907	0.0551936		Xxylt1	149.263	0.422508	0.20768	2.03442	0.0419089	0.362253		Maf	675.4	0.215684	0.140903	1.53073	0.125837	0.926762
Abcg3	154.433	1.22454	0.455003	2.69128	0.00711784	0.0552334		Syndig1l	14.506	1.70609	0.838685	2.03424	0.0419274	0.362253		Rad9a	228.023	0.262147	0.171262	1.53067	0.12585	0.926762
Malt1	409.007	0.860867	0.319926	2.69083	0.00712743	0.0552795		Ppt2	162.374	0.496762	0.244512	2.03164	0.0421897	0.363781		Bhlha15	19.7948	1.39969	0.914894	1.52989	0.126044	0.926762
Ddx5	7135.97	0.235818	0.0876488	2.69049	0.00713481	0.0553084		Capza1	1467.44	0.280258	0.138031	2.03039	0.0423166	0.364192		Gm14005	9.41788	1.54074	1.00756	1.52919	0.126218	0.926762
Vrk1	221.593	0.530748	0.197383	2.68892	0.00716835	0.05554		Pcdhb9	8.67577	2.05035	1.0109	2.02824	0.0425355	0.365262		Prkcb	1260.44	0.432217	0.282645	1.52919	0.126218	0.926762
Hnrnpa0	1092.41	0.397984	0.148092	2.6874	0.00720107	0.0557366		Glipr2	394.059	0.491869	0.242587	2.0276	0.042601	0.365621		Smn1	121.024	0.456	0.298235	1.529	0.126265	0.926762
Set	2577.08	0.292728	0.109045	2.68448	0.0072643	0.0560828		A630001G21Rik	108.55	0.831877	0.410783	2.0251	0.0428569	0.36619		Ddx39	232.25	0.367574	0.240432	1.52881	0.126312	0.926762
Slc3a2	569.159	0.553787	0.206377	2.68338	0.00728826	0.0561819		Malt1	409.007	0.61757	0.30504	2.02455	0.0429132	0.366267		Tbck	353.735	0.255783	0.167419	1.5278	0.126561	0.927415
Cd27	43.3921	1.79445	0.668869	2.68282	0.0073005	0.0562095		Marcks	1976.72	0.273303	0.135096	2.02303	0.0430698	0.366278		Sf3a3	516.719	0.203072	0.132946	1.52748	0.126643	0.927415
Marcks	1976.72	0.380076	0.141776	2.68082	0.00734418	0.0563884		Tifab	111.947	0.670526	0.331454	2.02299	0.0430747	0.366278		Osbpl11	937.971	0.253709	0.166193	1.52659	0.126862	0.928263
Hnrnpab	3564.87	0.248867	0.092874	2.67962	0.00737055	0.0565287		Gpx3	6122.19	0.688772	0.340529	2.02265	0.043109	0.366278		Tmod3	1171.66	0.180566	0.118462	1.52425	0.127446	0.930532
Ppp1r18	1010.29	0.552869	0.20644	2.67811	0.00740397	0.0567266		Serpinb6b	413.917	0.549285	0.27163	2.02218	0.0431577	0.366278		Osbp2	40.0558	0.539095	0.354064	1.52259	0.127861	0.931393
Elf1	1164.82	0.51811	0.193509	2.67745	0.00741846	0.0567266		Kcna5	48.5758	0.684444	0.338618	2.02129	0.04325	0.366511		Usp25	1632.34	0.162806	0.106934	1.52249	0.127886	0.931393
Mdfic	596.583	0.514892	0.192331	2.67711	0.00742596	0.0567526		Ltb	199.937	1.23435	0.610853	2.02071	0.0433102	0.36682		Jade2	758.898	0.260438	0.171078	1.52233	0.127926	0.931393
Txndc16	306.388	0.546426	0.204185	2.67613	0.00744777	0.0568333		Ism1	137.2	0.564604	0.27973	2.01839	0.0435508	0.368252		Stap1	82.604	0.81395	0.535197	1.52084	0.128299	0.932988
Srrt	889.174	0.320839	0.119901	2.67586	0.00745381	0.0568508		Psd4	281.432	0.723042	0.35846	2.01708	0.0436872	0.369002		Dnajb11	516.233	0.250517	0.164734	1.52074	0.128326	0.932988
Chtf18	19.3155	1.73746	0.649524	2.67497	0.00747363	0.0569732		Wdr43	683.31	0.320816	0.1591	2.01645	0.0437533	0.369191		Man1a	768.488	0.342343	0.225274	1.51968	0.128592	0.933679
Racgap1	110.305	1.25386	0.468878	2.67417	0.0074915	0.0570756		Srgap2	562.327	0.263897	0.130901	2.016	0.0437998	0.369191		Mapkapk3	281.92	0.302359	0.199006	1.51935	0.128675	0.933679
Dpy19l1	380.887	0.44885	0.167855	2.67403	0.00749458	0.0570756		Ssh2	1856.16	0.291249	0.144472	2.01595	0.0438051	0.369191		Brd9	453.339	0.173883	0.114487	1.5188	0.128812	0.933679
Pcp4	43.5002	2.20625	0.825232	2.67349	0.00750668	0.057139		Sidt1	61.2876	1.1531	0.572254	2.01502	0.0439026	0.369318		Shkbp1	142.092	0.380561	0.250628	1.51843	0.128905	0.933679
Tma7	391.399	0.444091	0.16612	2.67331	0.00751066	0.0571406		Clcn5	87.8886	0.603924	0.299736	2.01485	0.0439199	0.369318		Gda	1046.55	0.273248	0.179977	1.51824	0.128955	0.933679
Il27ra	52.8985	1.67489	0.62671	2.67252	0.00752843	0.0572183		Slc5a10	12.3781	1.93373	0.959815	2.01469	0.0439369	0.369318		Atp8b2	391.029	0.365951	0.241217	1.5171	0.129241	0.933679
Clec9a	88.8551	0.832677	0.311819	2.67038	0.0075765	0.0575313		Col4a1	3944.28	0.271234	0.134645	2.01444	0.0439635	0.369318		Mcl1	2687.27	0.209937	0.138387	1.51703	0.12926	0.933679
Rps7	7031.59	0.501058	0.187778	2.66835	0.00762242	0.0577012		Blk	108.079	1.03026	0.512071	2.01196	0.0442245	0.371308		Oxtr	56.5239	0.863706	0.56938	1.51692	0.129286	0.933679
Gimap5	180.228	1.09658	0.411202	2.66677	0.00765846	0.0579161		Hells	142	0.87647	0.435684	2.01171	0.0442504	0.371323		Rps6kb2	133.959	0.37037	0.244185	1.51676	0.129327	0.933679
2410006H16Rik	204.571	0.702876	0.263603	2.66642	0.00766631	0.0579466		Pdgfb	157.389	0.618875	0.3079	2.00999	0.0444323	0.372063		H2-T-ps	83.9703	0.650441	0.42896	1.51632	0.129439	0.933903
Mta2	996.228	0.442384	0.165948	2.6658	0.00768051	0.058025		Fcer2a	155.299	1.08129	0.537963	2.00997	0.0444348	0.372063		Myo1e	866.993	0.337595	0.222664	1.51616	0.129479	0.933903
Stt3a	624.772	0.419752	0.157484	2.66537	0.00769035	0.0580589		Rrp9	176.064	0.419295	0.208661	2.00946	0.0444887	0.372313		Stim1	838.271	0.220839	0.145726	1.51544	0.129661	0.93394
Pla2g2e	22.1493	1.83436	0.688253	2.66523	0.00769352	0.0580589		Atp13a3	1406.02	0.208123	0.103592	2.00906	0.044531	0.372465		Ccdc9	416.063	0.260195	0.171698	1.51542	0.129665	0.93394
Lrg1	301.684	0.679737	0.255122	2.66436	0.00771347	0.0581002		Adcy7	466.899	0.367501	0.18309	2.00722	0.0447261	0.373327		Mapk11	76.4784	0.507139	0.334933	1.51415	0.129988	0.934144
9530027J09Rik	81.4305	0.699449	0.262539	2.66417	0.00771795	0.0581051		Ptgir	43.2817	0.658806	0.328225	2.00718	0.0447307	0.373327		Stim2	367.624	0.261761	0.172952	1.51349	0.130156	0.934389
Uba2	880.643	0.329973	0.123925	2.66269	0.00775187	0.0582489		St3gal1	600.875	0.398752	0.198732	2.00648	0.0448055	0.37375		Rmdn3	1219.91	0.272461	0.180092	1.51289	0.130307	0.934389
Pcna	352.686	0.562015	0.211241	2.66053	0.00780169	0.0584918		Bcap31	737.227	0.301522	0.150306	2.00606	0.0448499	0.373825		Lag3	50.7955	0.697113	0.46082	1.51277	0.130339	0.934389
Srp9	676.923	0.398065	0.149624	2.66043	0.00780406	0.0584918		Gm14005	9.41788	2.00569	1.00076	2.00416	0.0450534	0.374819		Fbxw10	17.6167	0.97557	0.644981	1.51256	0.130392	0.934389
Sh3kbp1	2376.24	0.278801	0.10485	2.65905	0.0078362	0.0586457		Chaf1a	101.292	0.71433	0.356452	2.004	0.0450699	0.374819		Tnks2	1649.37	0.148474	0.0981944	1.51204	0.130524	0.934721
Eomes	59.6617	2.12433	0.798982	2.6588	0.00784197	0.0586599		Hmmr	78.5316	0.947619	0.473056	2.00319	0.0451574	0.374865		Bst2	179.059	0.494584	0.32735	1.51087	0.130821	0.934721
Ldlrap1	336.421	0.564742	0.212571	2.65672	0.00789039	0.058964		3000002C10Rik	13.6493	1.35843	0.678636	2.00171	0.045316	0.375764		Zmynd15	59.2342	0.661395	0.437904	1.51036	0.13095	0.934721
Arhgap17	545.567	0.449749	0.169386	2.65517	0.00792678	0.0592067		Ska1	11.6187	1.90927	0.95392	2.0015	0.0453387	0.375764		Tcf4	1334.12	0.145591	0.0964592	1.50935	0.131209	0.934721
Tifa	171.14	0.886573	0.333964	2.6547	0.00793792	0.0592315		Gas2	51.8874	0.843313	0.421426	2.00109	0.0453824	0.375925		Eif2s1	848.476	0.182092	0.120769	1.50776	0.131615	0.934721
Abi1	752.784	0.395216	0.14889	2.65442	0.0079444	0.0592507		Tmbim6	2060.53	0.242617	0.121266	2.0007	0.045425	0.376076		Tspan18	812.47	0.309876	0.205537	1.50764	0.131647	0.934721
Csf1	348.813	0.520707	0.196235	2.65348	0.00796659	0.0593578		Cd55b	100.116	0.850944	0.425758	1.99865	0.0456457	0.377499		Tram2	72.0773	0.47125	0.312598	1.50753	0.131675	0.934721
Golph3	1117.67	0.358853	0.13535	2.65129	0.00801861	0.0596572		Fbxo42	389.494	0.304892	0.152616	1.99777	0.045742	0.377891		Nploc4	1182.4	0.148787	0.0986981	1.5075	0.131683	0.934721
Plk4	126.871	0.838062	0.316177	2.65061	0.00803464	0.059718		Trpv4	112.262	0.677986	0.339414	1.99752	0.0457684	0.377907		Dhx8	618.554	0.188293	0.125049	1.50575	0.132132	0.935574
Cdan1	131.941	0.751385	0.283744	2.64811	0.00809429	0.0600834		Pde1c	51.1315	0.876459	0.438947	1.99673	0.0458546	0.378417		Il12b	8.46187	1.63951	1.08934	1.50504	0.132313	0.936179
Plod1	356.168	0.625621	0.236257	2.64805	0.00809569	0.0600834		Il4i1	130.252	1.09005	0.546689	1.99391	0.0461616	0.380747		Slc9a9	143.139	0.318485	0.211654	1.50475	0.132389	0.936179
Grk2	1632.69	0.452015	0.170906	2.64481	0.00817358	0.0605133		Adpgk	235.155	0.382464	0.191949	1.99253	0.0463127	0.38123		Srgap2	562.327	0.197459	0.131287	1.50403	0.132574	0.936563
Mmp13	16.6621	2.66982	1.00987	2.64372	0.00820006	0.0606268		Rasgef1b	213.41	0.537232	0.269776	1.9914	0.0464369	0.381796		Psme2b	413.177	0.31255	0.20794	1.50308	0.13282	0.936622
B4galt1	771.271	0.367558	0.139118	2.64206	0.00824025	0.0607989		Calml3	30.6513	1.89078	0.950711	1.98881	0.0467224	0.383354		Treml2	171.036	0.688644	0.459406	1.49899	0.133877	0.936622
Plgrkt	114.731	0.666792	0.252495	2.64082	0.0082706	0.0609288		Ankrd44	688.717	0.419563	0.211013	1.98833	0.0467753	0.383354		Traf1	180.446	0.712251	0.475166	1.49895	0.133886	0.936622
Cenpn	16.3754	2.03456	0.770563	2.64035	0.00828197	0.0609288		Mlec	3448.33	0.232901	0.117148	1.98809	0.0468013	0.383364		Pax5	118.202	0.844214	0.563321	1.49864	0.133968	0.936622
Cdk4	372.497	0.513107	0.194362	2.63996	0.00829169	0.0609707		Rspo3	43.0092	0.649868	0.326993	1.98741	0.0468772	0.383665		Mgl2	167.957	0.347751	0.232341	1.49672	0.134465	0.936622
Xaf1	127.461	0.792597	0.300298	2.63937	0.00830614	0.0610327		Pnpla7	214.434	0.473855	0.238469	1.98708	0.0469139	0.383676		Lctl	225.129	0.577742	0.386262	1.49573	0.134725	0.936622
Cyb5r4	671.384	0.443135	0.167902	2.63924	0.00830924	0.0610327		Cd82	404.299	0.450718	0.226947	1.986	0.0470332	0.383929		Mettl4	183.888	0.252646	0.169001	1.49494	0.13493	0.936622
Samsn1	176.438	1.17818	0.446716	2.63743	0.00835368	0.061189		Washc5	783.86	0.224694	0.113166	1.98554	0.047085	0.383929		Nkpd1	8.17504	1.73024	1.1577	1.49455	0.135032	0.936622
Cd9	552.268	0.599072	0.22724	2.6363	0.0083816	0.0613342		Mdm2	650.742	0.313017	0.157682	1.98511	0.0471321	0.383929		Coq10a	727.202	0.228271	0.152845	1.49348	0.135312	0.936622
Hist1h2bn	503.722	0.980057	0.371873	2.63546	0.0084023	0.061456		Havcr2	59.8349	1.00273	0.505141	1.98504	0.04714	0.383929		Adprhl2	161.446	0.239718	0.160675	1.49194	0.135715	0.936622
Nubp1	352.4	0.529045	0.200789	2.63483	0.00841803	0.0615414		Metrnl	114.021	0.72027	0.362895	1.98479	0.0471684	0.383929		Zbtb26	119.363	0.355513	0.238356	1.49152	0.135825	0.936622
Ltb	199.937	1.68617	0.64039	2.63304	0.00846254	0.0617609		Nras	459.18	0.316531	0.15972	1.98178	0.047504	0.38592		Cxcl5	12.1238	2.23437	1.49886	1.49071	0.136036	0.936622
Cenpu	24.1447	1.45422	0.552975	2.62981	0.00854332	0.0622172		Adam19	473.997	0.323919	0.163548	1.98057	0.0476394	0.386744		Mfsd12	151.072	0.48927	0.328388	1.48992	0.136246	0.936622
Hist1h2bp	227.842	0.972064	0.369752	2.62896	0.00856457	0.062312		Gna15	81.0969	0.583257	0.294646	1.97952	0.0477577	0.386804		Skap1	105.663	0.73013	0.490162	1.48957	0.136338	0.936622
Dynlt1a	157.921	0.632929	0.240825	2.62817	0.00858463	0.0623981		Sdf2l1	168.559	0.670868	0.338926	1.97939	0.0477718	0.386804		Fam3c	710.904	0.219434	0.147338	1.48932	0.136403	0.936622
Tmsb10	1981.39	0.570716	0.217359	2.62568	0.00864755	0.0626702		Dock11	816.004	0.447017	0.225893	1.97889	0.0478289	0.387063		Sertad1	128.641	0.371253	0.249343	1.48892	0.136507	0.936622
Gm15987	20.412	2.12712	0.810569	2.62423	0.00868449	0.0627366		Rnf114	584.874	0.325296	0.164414	1.97852	0.0478699	0.387193		Dok2	104.923	0.43453	0.291876	1.48875	0.136553	0.936622
Trim12c	300.531	0.786158	0.299598	2.62405	0.00868916	0.0627366		Layn	116.408	0.709232	0.358608	1.97774	0.0479584	0.387705		Parp10	294.965	0.264945	0.178073	1.48784	0.136793	0.936622
Atf6b	313.762	0.537051	0.204696	2.62365	0.00869938	0.0627729		Gpr35	57.9032	0.937496	0.474266	1.97673	0.048072	0.38826		Il18r1	81.8737	0.808554	0.543485	1.48772	0.136825	0.936622
Ostm1	276.094	0.627154	0.239065	2.62336	0.00870661	0.0627729		Ankle2	395.381	0.290872	0.147178	1.97632	0.0481182	0.38826		Zbtb9	137.996	0.323784	0.217676	1.48746	0.136894	0.936622
Dph5	126.785	0.804834	0.307313	2.61894	0.00882029	0.0635321		Snap23	1051.78	0.237002	0.119945	1.97592	0.0481637	0.388349		Oma1	152.924	0.272142	0.183022	1.48693	0.137032	0.936622
Ddx60	149.414	0.791381	0.302264	2.61818	0.00883995	0.0635544		Tcf3	803.277	0.386206	0.195623	1.97424	0.0483544	0.389339		Wfikkn2	19.3516	0.991634	0.666996	1.48672	0.13709	0.936622
Nemp2	48.7136	1.3376	0.51089	2.61817	0.00884016	0.0635544		Cd40	58.6704	1.01575	0.514619	1.9738	0.0484048	0.389339		Xpot	815.388	0.182536	0.122843	1.48593	0.137297	0.936622
Hnrnpa1	1275.69	0.541409	0.206906	2.61669	0.00887864	0.0637705		Il6st	2325.32	0.201546	0.102114	1.97373	0.0484124	0.389339		Pes1	614.924	0.185452	0.124819	1.48576	0.137342	0.936622
Col2a1	149.767	3.19593	1.2221	2.61511	0.00891982	0.0640149		Jam2	314.786	0.342699	0.173672	1.97326	0.0484658	0.389567		Cxcl10	28.9514	1.07094	0.720993	1.48537	0.137447	0.936622
Hmgn2	528.756	0.54902	0.20995	2.615	0.00892276	0.0640149		Sh2b3	507.104	0.226333	0.114776	1.97195	0.0486149	0.390021		Cln3	62.9278	0.469541	0.316302	1.48447	0.137684	0.936622
Slc35c2	203.923	0.619944	0.237081	2.6149	0.00892534	0.0640149		Map3k3	788.771	0.306737	0.155602	1.97128	0.0486913	0.390162		Tnfsf14	9.00737	1.41589	0.954896	1.48277	0.138135	0.936622
Gnptab	779.673	0.399008	0.152603	2.61468	0.00893123	0.0640269		Sh3kbp1	2376.24	0.196778	0.0998602	1.97054	0.0487766	0.390411		Tgfbr1	653.732	0.305962	0.206465	1.48191	0.138364	0.936622
Tmem154	116.497	0.808584	0.30955	2.61213	0.00899795	0.0644387		Traf1	180.446	0.934677	0.47461	1.96936	0.0489119	0.390411		A230020J21Rik	16.1466	1.15108	0.776804	1.48182	0.138389	0.936622
Frrs1	88.2522	0.849069	0.325065	2.612	0.00900144	0.0644387		Elmo1	498.92	0.393368	0.199787	1.96894	0.0489604	0.390411		Ncf2	281.465	0.404622	0.273132	1.48142	0.138495	0.936622
Eif2ak2	564.396	0.442181	0.169315	2.61158	0.00901239	0.0644867		Bach1	670.82	0.309522	0.157224	1.96867	0.0489906	0.390411		Pnpla8	2390.31	0.198057	0.133748	1.48082	0.138654	0.936622
Slamf6	85.8384	1.883	0.721418	2.61014	0.00905056	0.064712		Tonsl	54.6458	0.928786	0.471827	1.96849	0.0490119	0.390411		Elp6	38.445	0.740151	0.50018	1.47977	0.138935	0.936622
Gramd3	267.927	0.534161	0.204674	2.60981	0.00905913	0.064712		Ugcg	353.863	0.515265	0.261772	1.96837	0.0490255	0.390411		Srgn	394.916	0.414456	0.280132	1.4795	0.139006	0.936622
Tpt1	20782.2	0.280387	0.107438	2.60975	0.00906097	0.064712		Dbnl	1271.3	0.276805	0.140771	1.96634	0.0492589	0.391707		Bphl	196.111	0.348128	0.235504	1.47823	0.139347	0.936622
Tmem63a	288.61	0.510918	0.195792	2.6095	0.00906751	0.0647283		Hs6st2	29.4882	1.47224	0.748761	1.96624	0.0492713	0.391707		Wdr81	531.46	0.211479	0.143069	1.47816	0.139364	0.936622
H2-Oa	91.6024	1.48488	0.569168	2.60885	0.00908461	0.0647927		Srpk1	545.074	0.297277	0.151203	1.96608	0.0492896	0.391707		Lsamp	41.6069	0.783613	0.530133	1.47814	0.13937	0.936622
Zbtb18	465.935	0.421406	0.16154	2.60868	0.00908924	0.0647927		Zmynd8	1023.16	0.237234	0.120722	1.96512	0.0494009	0.392389		Ergic2	474.942	0.222048	0.150231	1.47805	0.139394	0.936622
Naaa	412.357	0.544881	0.208873	2.60867	0.00908936	0.0647927		Gimap8	299.505	0.761376	0.387566	1.96451	0.0494712	0.392746		Mga	1540.71	0.163957	0.110987	1.47726	0.139606	0.936622
Tmem160	172.64	0.598938	0.229664	2.60789	0.00911023	0.0648422		Art2a-ps	25.5477	1.3563	0.690786	1.96342	0.0495978	0.393549		Parp12	394.733	0.232754	0.157576	1.47709	0.139651	0.936622
Fgd3	135.001	0.909882	0.349148	2.60601	0.00916047	0.0651464		Cdca8	55.8834	1.10837	0.565222	1.96095	0.0498848	0.395583		Slc23a2	350.179	0.242065	0.16388	1.47708	0.139653	0.936622
Tspan10	6.8083	3.54106	1.35942	2.60483	0.00919189	NA		Chid1	255.367	0.413977	0.211129	1.96077	0.0499053	0.395583		Elp2	389.893	0.29202	0.197751	1.47671	0.139754	0.936622
Rpl27	1771.36	0.437621	0.16801	2.60474	0.0091945	0.0653271		Abhd17b	309.578	0.318286	0.162598	1.9575	0.0502882	0.397598		Appbp2	524.679	0.164039	0.111154	1.47579	0.140001	0.936622
Cxcr2	29.2254	2.26612	0.870681	2.6027	0.00924928	0.0655626		Ndst2	134.966	0.483203	0.246882	1.95722	0.0503215	0.397658		Scd4	546.781	0.302884	0.205245	1.47572	0.140019	0.936622
Gm1966	952.646	1.25679	0.483067	2.60169	0.00927664	0.0656644		Prg3	8.80982	2.68917	1.37469	1.95619	0.0504425	0.398039		Tbc1d9	391.873	0.321092	0.217617	1.47549	0.14008	0.936622
Plvap	441.516	0.549464	0.211302	2.60037	0.00931246	0.0658872		Ms4a1	341.747	1.07651	0.550318	1.95615	0.0504469	0.398039		Clec4b1	9.01686	1.45052	0.983711	1.47454	0.140336	0.936622
Trim14	222.866	0.900494	0.346363	2.59986	0.00932627	0.0659205		Tnfsf8	31.5589	1.32714	0.679015	1.95451	0.0506407	0.398637		Ism1	137.2	0.413871	0.280701	1.47442	0.140369	0.936622
Wisp1	42.4124	1.09065	0.419672	2.59882	0.00935446	0.0659887		Cbfb	534.032	0.354877	0.181699	1.9531	0.0508079	0.399054		Uckl1	204.878	0.380303	0.258122	1.47335	0.140658	0.936622
Ezh2	349.314	0.631488	0.242997	2.59874	0.00935654	0.0659887		Cd300lg	157.035	0.533159	0.273184	1.95165	0.0509799	0.39991		Zdhhc3	467.029	0.185963	0.126224	1.47328	0.140677	0.936622
Pmaip1	156.195	1.08575	0.417801	2.59872	0.00935729	0.0659887		Sh2d3c	209.538	0.568597	0.291443	1.95097	0.0510604	0.400223		Emc10	498.03	0.194722	0.132267	1.47219	0.140969	0.936622
Scimp	26.2029	1.76119	0.677995	2.59765	0.00938651	0.0661332		Haus8	106.922	0.681239	0.349356	1.94999	0.0511777	0.400736		Wfs1	293.542	0.316765	0.215208	1.4719	0.141047	0.936622
Gpr18	53.5043	1.5621	0.60142	2.59735	0.0093946	0.0661594		BC005537	1503.98	0.17765	0.0911304	1.94941	0.0512467	0.400871		Cage1	32.9041	0.859765	0.584134	1.47186	0.141058	0.936622
Fuca1	637.575	0.450894	0.173642	2.59669	0.00941273	0.0662563		Junb	419.438	0.439277	0.225507	1.94795	0.0514206	0.401475		Mfap1a	2600.15	0.133684	0.0909406	1.47001	0.141559	0.936622
Pclaf	92.1158	1.39907	0.538929	2.59601	0.00943122	0.0663557		Elf1	1164.82	0.35924	0.184441	1.94772	0.051448	0.401475		Twf2	340	0.309476	0.210604	1.46947	0.141706	0.936622
Myo10	988.308	0.406454	0.156666	2.5944	0.00947569	0.0666067		Rasa4	238.203	0.570338	0.293559	1.94284	0.0520354	0.404787		Desi2	301.308	0.299737	0.20408	1.46872	0.141908	0.936622
Irak4	265.163	0.655878	0.252945	2.59297	0.00951503	0.0666976		Lat	158.94	1.02843	0.52966	1.94168	0.0521759	0.405427		Eif3b	2298.91	0.118812	0.0809184	1.4683	0.142023	0.936622
Lbp	198.553	0.707136	0.272857	2.5916	0.00955304	0.0668404		Fhl2	155.226	0.610217	0.3143	1.94151	0.0521963	0.405427		Gm16982	482.579	0.218286	0.148752	1.46745	0.142254	0.936622
Ttyh2	244.924	0.668575	0.258112	2.59025	0.00959055	0.0670409		Prkch	277.085	0.520959	0.268442	1.94068	0.0522974	0.405609		Stk10	1162.13	0.34343	0.234082	1.46713	0.142339	0.936622
Exosc9	436.898	0.356542	0.137714	2.58899	0.00962566	0.0672349		Tnni3	499.371	1.49583	0.771761	1.9382	0.0525983	0.4061		Ttll3	124.576	0.31572	0.2152	1.4671	0.142349	0.936622
Chpf2	203.106	0.606912	0.23444	2.58878	0.0096318	0.0672362		Gm2a	1163.25	0.237811	0.122743	1.93747	0.0526877	0.406587		Pcnx3	412.519	0.211295	0.144118	1.46612	0.142614	0.936622
Sftpb	7.87464	4.83771	1.87023	2.58669	0.00969034	NA		Snrpg	92.8826	0.499005	0.257706	1.93634	0.0528266	0.406797		Polr3d	358.678	0.239223	0.163192	1.4659	0.142676	0.936622
Gm10052	1132.23	0.550548	0.212909	2.58583	0.0097144	0.0677505		Tnfrsf21	220.312	0.4706	0.243049	1.93623	0.0528391	0.406797		Ptprv	9.86022	1.38137	0.942383	1.46583	0.142695	0.936622
Kcnab2	334.126	0.624592	0.241569	2.58557	0.00972188	0.0677648		Slc17a7	40.9106	1.42177	0.734313	1.93619	0.0528446	0.406797		Tmem202	11.6016	1.16356	0.793985	1.46547	0.142792	0.936622
Ncaph	63.2425	1.34902	0.521774	2.58544	0.00972541	0.0677648		Ikzf1	738.666	0.86466	0.446714	1.9356	0.0529169	0.406933		Kmt2d	5014.03	0.215379	0.146969	1.46547	0.142793	0.936622
Srd5a3	139.994	0.671659	0.259801	2.58528	0.00972992	0.0677651		Blvra	248.735	0.391375	0.202239	1.93522	0.0529637	0.407091		Herc3	342.979	0.390677	0.266775	1.46444	0.143073	0.936622
1810011H11Rik	17.5691	1.95212	0.755626	2.58344	0.00978191	0.0680022		A530032D15Rik	179.927	0.60832	0.314403	1.93484	0.0530095	0.407097		Cacna1i	57.2294	0.909596	0.62114	1.4644	0.143085	0.936622
Cytip	596.8	1.18976	0.460654	2.58276	0.00980139	0.0680713		Diaph3	64.0318	0.678861	0.350988	1.93414	0.0530957	0.407097		Dhx9	1336.2	0.188194	0.128809	1.46103	0.144008	0.936622
Bmt2	400.403	0.510698	0.197895	2.58065	0.00986147	0.0683367		Gm10653	16.5312	1.4367	0.743534	1.93226	0.0533273	0.407225		Zcchc11	802.755	0.299263	0.204856	1.46084	0.144059	0.936622
Mvb12a	337.607	0.44291	0.171628	2.58065	0.00986159	0.0683367		Cd4	239.618	0.798304	0.413158	1.9322	0.0533348	0.407225		Washc5	783.86	0.165736	0.113481	1.46048	0.14416	0.936622
Eif3b	2298.91	0.218866	0.0848869	2.57832	0.00992808	0.0686719		Dnmt3aos	7.28947	2.18377	1.13037	1.9319	0.0533719	0.407225		Acsl3	364.639	0.434222	0.297376	1.46018	0.144242	0.936622
Galnt10	216.285	0.579446	0.224764	2.57802	0.0099369	0.0687015		F930015N05Rik	11.5753	1.96827	1.01933	1.93094	0.0534903	0.407249		Arpc5	1040.87	0.229647	0.157356	1.45941	0.144453	0.936622
C130026I21Rik	214.595	0.847618	0.328829	2.57769	0.00994641	0.0687306		Grap	236.661	0.663271	0.343548	1.93065	0.0535264	0.407249		Ecscr	117.228	0.412093	0.282463	1.45893	0.144585	0.936622
Arhgap15	155.038	1.22234	0.474496	2.57607	0.00999295	0.0689108		Ggta1	259.286	0.41231	0.213632	1.93	0.0536067	0.407249		Derl3	21.4453	1.05814	0.725298	1.4589	0.144592	0.936622
Cog8	182.134	0.53526	0.207808	2.57575	0.0100024	0.0689108		Ifit2	448.467	0.481297	0.249384	1.92995	0.0536132	0.407249		Dock4	362.862	0.222819	0.15275	1.45872	0.144643	0.936622
Slc4a1ap	357.303	0.477328	0.185319	2.57571	0.0100035	0.0689108		Mzb1	131.141	1.02939	0.533384	1.92991	0.0536175	0.407249		Itgb1bp2	43.6647	0.811873	0.556666	1.45846	0.144715	0.936622
9130401M01Rik	207.344	0.488816	0.189874	2.57442	0.0100409	0.069115		Nucb1	1680.22	0.247985	0.128507	1.92973	0.0536403	0.407249		Rnf149	593.29	0.291554	0.199922	1.45834	0.144748	0.936622
Rack1	4443.5	0.412458	0.160295	2.57312	0.0100786	0.0693017		Man1a	768.488	0.434337	0.225086	1.92965	0.0536501	0.407249		Osmr	296.512	0.356018	0.244144	1.45823	0.144777	0.936622
Atp9b	581.175	0.340582	0.132379	2.57277	0.0100887	0.06934		Eml4	616.218	0.51586	0.267538	1.92817	0.0538335	0.407249		Rnf145	390.822	0.233103	0.159908	1.45774	0.144913	0.936622
Cd3e	214.043	1.69181	0.657637	2.57256	0.0100951	0.0693492		Ddx39	232.25	0.462389	0.23985	1.92783	0.0538768	0.407249		Crlf1	33.4314	0.942641	0.646752	1.4575	0.144979	0.936622
Mcm4	319.527	0.689505	0.268086	2.57195	0.0101126	0.0693663		Ccdc40	56.6325	1.47473	0.765326	1.92694	0.0539875	0.407662		Rexo5	55.0022	0.572885	0.393129	1.45724	0.145049	0.936622
Metrnl	114.021	0.978611	0.380514	2.57181	0.0101168	0.0693663		Tmem42	68.0281	0.7224	0.375192	1.92541	0.0541776	0.408101		Dusp7	565.634	0.183729	0.12612	1.45678	0.145178	0.936622
Incenp	283.73	0.835157	0.32474	2.57177	0.0101179	0.0693663		Urb2	138.918	0.443707	0.230661	1.92364	0.0544003	0.40918		Cmtm3	127.358	0.44015	0.302168	1.45664	0.145215	0.936622
Anxa4	888.821	0.517089	0.201069	2.5717	0.01012	0.0693663		Ddit4	161.259	0.735859	0.382981	1.9214	0.0546815	0.410143		Vps18	261.417	0.342105	0.234931	1.4562	0.145338	0.936622
Rps20	3186.68	0.447309	0.174128	2.56885	0.0102036	0.0698631		Fbxl5	586.994	0.284906	0.148339	1.92064	0.0547776	0.410143		Ear3	40.3694	0.922488	0.633704	1.45571	0.145473	0.936622
Stat1	2311.8	0.626132	0.243749	2.56876	0.0102063	0.0698631		Tgtp1	448.518	0.659836	0.34367	1.91997	0.054862	0.410143		Ear12	40.3694	0.922488	0.633704	1.45571	0.145473	0.936622
Cyp1b1	737.505	0.464315	0.180886	2.56689	0.0102614	0.070177		1700096K18Rik	72.8073	0.668657	0.348281	1.91988	0.0548733	0.410143		Htr7	10.8038	1.16173	0.798327	1.45521	0.145612	0.936622
Ccdc12	294.215	0.460553	0.179492	2.56587	0.0102918	0.0703412		Rinl	205.94	0.732664	0.382141	1.91726	0.0552046	0.411989		Gbp2	560.93	0.297905	0.204847	1.45428	0.145869	0.936724
Galnt7	145.47	0.861789	0.336037	2.56456	0.0103305	0.0705355		Arl6	95.8675	0.407712	0.212701	1.91683	0.0552598	0.411989		Ppp1r21	435.727	0.240832	0.165797	1.45258	0.146341	0.93808
Pml	673.833	0.644245	0.251246	2.5642	0.0103414	0.0705355		Cmpk2	156.435	0.575579	0.300434	1.91582	0.0553876	0.412103		Diaph3	64.0318	0.512041	0.352699	1.45178	0.146563	0.93808
Plaa	952.447	0.277066	0.108076	2.56363	0.0103585	0.0705355		Tspan32	65.1179	0.926036	0.48339	1.91571	0.0554021	0.412103		Klhl25	128.504	0.408649	0.281589	1.45122	0.146718	0.93808
Ska1	11.6187	2.55018	0.994813	2.56348	0.0103629	0.0705355		Adap2	229.506	0.511048	0.26685	1.91511	0.0554785	0.412133		Slfn3	71.3819	0.477933	0.329523	1.45038	0.146953	0.93808
Stat3	1643.26	0.348841	0.136084	2.56343	0.0103643	0.0705355		Agps	706.408	0.217754	0.113762	1.91412	0.0556044	0.412133		Dock10	1062.04	0.360431	0.248563	1.45006	0.147042	0.93808
Thada	306.953	0.538243	0.210033	2.56265	0.0103875	0.0705788		Ppifos	69.0065	0.717681	0.375235	1.91262	0.0557971	0.412894		Prr14l	961.949	0.200661	0.138414	1.44971	0.147139	0.93808
Pfdn6	259.541	0.504684	0.196951	2.56248	0.0103928	0.0705788		Zc3h12a	139.699	0.490941	0.256691	1.91258	0.0558022	0.412894		Gm1966	952.646	0.667908	0.46074	1.44964	0.147158	0.93808
Pole	94.3302	1.23892	0.483598	2.56187	0.010411	0.0706258		Ssr1	1429.46	0.19544	0.102252	1.91137	0.0559577	0.413359		Bola2	113.447	0.45204	0.311834	1.44962	0.147165	0.93808
Pdgfb	157.389	0.826901	0.322997	2.56009	0.0104644	0.070925		Slamf9	45.0843	0.900656	0.471239	1.91125	0.0559721	0.413359		Tifab	111.947	0.481887	0.332613	1.44879	0.147396	0.939115
Pik3cg	319.081	0.716884	0.280107	2.55932	0.0104877	0.070982		Fam174b	286.918	0.304339	0.159322	1.91021	0.0561062	0.413746		Cntd1	75.954	0.435027	0.300357	1.44836	0.147515	0.939381
Zfp422	190.88	0.519092	0.202829	2.55927	0.0104894	0.070982		Clec4d	20.1555	1.5716	0.822899	1.90983	0.0561546	0.413746		Tcn2	502.523	0.274818	0.189826	1.44773	0.147691	0.939451
Gzmb	12.8941	2.08116	0.813227	2.55914	0.0104933	0.070982		Alox5ap	132.459	0.561329	0.293915	1.90983	0.0561547	0.413746		Trim34b	148.126	0.499147	0.344888	1.44727	0.14782	0.939884
Itga2b	61.1463	1.46503	0.572493	2.55904	0.0104963	0.070982		Gm11127	46.8656	0.725158	0.379894	1.90884	0.0562823	0.414045		Sfmbt1	468.872	0.185317	0.128197	1.44557	0.148299	0.940767
Nup153	817.104	0.37087	0.144979	2.5581	0.0105247	0.0710887		Gm15987	20.412	1.48195	0.776433	1.90866	0.056306	0.414045		Thada	306.953	0.2899	0.200556	1.44548	0.148323	0.940767
Tm9sf2	1022.14	0.436028	0.170462	2.55792	0.0105299	0.0710887		Ighmbp2	93.8153	0.545301	0.285829	1.90779	0.0564185	0.414675		Mt1	1088.77	0.378693	0.262288	1.44381	0.148793	0.941235
Cd3g	280.059	1.56004	0.609913	2.55781	0.0105335	0.0710887		Man1c1	303.158	0.409468	0.214781	1.90645	0.0565923	0.415067		Dlgap5	48.9856	0.760115	0.526576	1.4435	0.148878	0.941235
Ssr1	1429.46	0.274736	0.107428	2.55739	0.010546	0.0711282		Ifih1	324.57	0.398792	0.20921	1.90618	0.0566267	0.415067		Nvl	328.13	0.194242	0.134762	1.44136	0.149482	0.943077
Pmel	35.7201	1.54709	0.605012	2.55712	0.0105544	0.0711347		Rad50	485.863	0.363339	0.190623	1.90607	0.0566417	0.415067		Rab3gap1	1262.17	0.13892	0.096417	1.44083	0.149633	0.943649
Cd4	239.618	1.10772	0.43321	2.55701	0.0105577	0.0711347		Tmem181a	184.88	0.398163	0.208927	1.90575	0.0566827	0.415067		Usb1	113.456	0.349468	0.24269	1.43998	0.149874	0.944009
Ero1l	223.994	0.458305	0.179332	2.55562	0.0105999	0.0713646		Dnah6	76.2944	1.35483	0.710931	1.90572	0.0566867	0.415067		Slc23a1	25.6144	1.06349	0.739418	1.43827	0.150356	0.944892
Dpp7	111.553	0.856413	0.335233	2.55468	0.0106284	0.0714414		Cdca7l	113.492	0.573389	0.301186	1.90377	0.0569404	0.41653		Kcnj11	32.5522	0.854951	0.594513	1.43807	0.150414	0.944892
Cenpf	255.774	1.11999	0.438413	2.55464	0.0106299	0.0714414		Rac2	887.15	0.820532	0.43166	1.90087	0.0573186	0.418307		Gm15880	10.985	1.06063	0.738007	1.43715	0.150675	0.944892
Arhgdib	944.488	0.978901	0.383188	2.55463	0.0106302	0.0714414		Mfsd4b5	16.3513	1.65338	0.870197	1.90001	0.0574315	0.418933		Gstm4	213.436	0.253689	0.176686	1.43582	0.151054	0.944892
Scd2	9227.21	0.524553	0.205627	2.55099	0.0107418	0.0719486		Gbp2b	48.5429	1.15463	0.607955	1.8992	0.0575388	0.419517		Atp6v1a	1521.33	0.262592	0.183032	1.43468	0.151379	0.944892
Rcn1	386.197	0.48432	0.189881	2.55065	0.0107522	0.0719486		Ogfr	449.987	0.330588	0.17409	1.89895	0.0575706	0.419551		Cmpk2	156.435	0.432022	0.301178	1.43444	0.151446	0.944892
Skap2	549.678	0.455969	0.17881	2.55002	0.0107716	0.0720404		Tmem2	380.094	0.361381	0.190334	1.89867	0.0576074	0.419622		Cd8b1	152.23	0.684173	0.477037	1.43421	0.151511	0.944892
Ddx56	218.143	0.533497	0.209274	2.54927	0.0107949	0.0721643		Swap70	1333.8	0.497743	0.262239	1.89805	0.0576897	0.419826		Cers6	94.3626	0.490989	0.342356	1.43415	0.15153	0.944892
Il2rb	141.571	1.42729	0.560439	2.54674	0.0108734	0.0725931		Trim67	238.35	0.418675	0.22061	1.89781	0.0577216	0.41986		Gm867	9.69482	1.91785	1.33792	1.43346	0.151727	0.944892
Ptprj	1192.61	0.334156	0.131278	2.54542	0.0109148	0.0728052		Gbp2	560.93	0.388192	0.204577	1.89754	0.0577574	0.419923		Sfxn4	23.3826	0.832917	0.581373	1.43267	0.151951	0.944892
Os9	971.384	0.359275	0.141216	2.54415	0.0109545	0.0730381		Nipbl	2493.26	0.16388	0.0864112	1.89652	0.0578916	0.420203		Zc3h12a	139.699	0.369115	0.257705	1.43232	0.152053	0.944892
Hmgb2	877.655	1.16459	0.458069	2.54238	0.0110099	0.0733017		Casp2	199.788	0.449692	0.237187	1.89594	0.0579683	0.420203		Srsf2	936.706	0.216471	0.151192	1.43177	0.15221	0.944892
Trim34b	148.126	0.917341	0.360823	2.54236	0.0110107	0.0733017		Ppan	120.407	0.403347	0.212744	1.89593	0.0579693	0.420203		Xpo4	207.583	0.314392	0.219654	1.4313	0.152343	0.944892
Bid	111.139	0.874447	0.344065	2.54151	0.0110374	0.0734292		Rnase6	117.235	0.983913	0.518998	1.89579	0.0579872	0.420203		Fam78a	219.517	0.522487	0.365308	1.43026	0.152641	0.944892
Naip5	125.136	0.981073	0.386082	2.5411	0.0110504	0.0734515		Hps3	385.141	0.309451	0.16324	1.89568	0.0580019	0.420203		Wdr26	3819.57	0.120993	0.0846345	1.4296	0.152832	0.944892
Fabp5	4012.63	0.636793	0.250692	2.54014	0.0110808	0.073621		Col4a2	2450.37	0.30422	0.160498	1.89547	0.0580297	0.420203		Cdk5rap2	380.243	0.253679	0.1775	1.42917	0.152954	0.944892
Plxnc1	271.216	0.596708	0.23494	2.53983	0.0110908	0.0736549		Gda	1046.55	0.340835	0.179823	1.89539	0.0580406	0.420203		Axin1	662.605	0.17157	0.120079	1.42881	0.15306	0.944892
Cep250	736.368	0.371263	0.146257	2.53842	0.0111353	0.0738536		Atp6v0b	282.808	0.361897	0.190956	1.89518	0.0580681	0.420206		Rbm10	475.605	0.263134	0.184252	1.42812	0.153258	0.944892
1110059E24Rik	207.247	0.650672	0.256366	2.53806	0.0111468	0.0738975		Cxcl9	149.183	0.834673	0.440645	1.89421	0.0581976	0.420355		Ppp3cc	190.249	0.396133	0.277394	1.42805	0.153277	0.944892
Stk10	1162.13	0.622744	0.245419	2.53748	0.0111654	0.0739563		Batf3	19.6752	1.03828	0.548638	1.89247	0.0584285	0.421225		Sipa1	638.864	0.335429	0.234946	1.42769	0.153382	0.944892
Vav2	482.405	0.440189	0.173552	2.53635	0.0112013	0.0741618		Slc17a3	17.7758	1.97258	1.04241	1.89232	0.0584483	0.421225		Msrb2	236.297	0.270643	0.189619	1.42729	0.153495	0.944892
Tgm1	74.5318	1.41374	0.557872	2.53417	0.0112713	0.0744624		Stat4	137.93	1.04069	0.55005	1.89199	0.0584923	0.421225		Ostm1	276.094	0.325853	0.228346	1.42701	0.153576	0.944892
Tia1	190.397	0.617998	0.243976	2.53302	0.0113083	0.0746743		Nemp2	48.7136	0.923338	0.488056	1.89187	0.0585087	0.421225		Slc22a15	92.0607	0.451951	0.316883	1.42624	0.1538	0.944892
Usp6nl	314.901	0.468832	0.185323	2.52981	0.0114123	0.0752551		Tmem140	231.852	0.394023	0.208355	1.89111	0.0586092	0.421751		Slc35c2	203.923	0.323148	0.226577	1.42621	0.153806	0.944892
Ascc3	534.214	0.358633	0.141775	2.52959	0.0114196	0.0752551		Sec62	1676.57	0.227954	0.120585	1.89041	0.0587034	0.421928		Tdrd7	454.783	0.194601	0.136486	1.4258	0.153926	0.944892
Top2a	505.537	1.19971	0.47428	2.52954	0.0114211	0.0752551		Angptl2	560.022	0.289357	0.153121	1.88973	0.0587935	0.421928		Htatip2	222.859	0.332787	0.233449	1.42553	0.154005	0.944892
Asf1b	47.9109	1.2164	0.481118	2.52829	0.0114621	0.0754594		Dnajc13	1483.87	0.180112	0.0953117	1.88971	0.0587964	0.421928		Slco2a1	231.415	0.431625	0.302902	1.42497	0.154167	0.944892
Grap	236.661	0.910489	0.360296	2.52706	0.0115022	0.0755583		Gtse1	28.1791	1.21755	0.644312	1.88968	0.0588005	0.421928		Prkcd	797.523	0.323275	0.227021	1.42399	0.15445	0.944892
Poc1a	65.6282	0.775784	0.306997	2.52701	0.011504	0.0755583		Tsc22d4	1040.22	0.228945	0.121174	1.88938	0.0588403	0.421928		Bnc2	357.597	0.281102	0.197485	1.42341	0.154618	0.944892
Degs1	394.956	0.484797	0.191854	2.52691	0.011507	0.0755583		Nol9	337.142	0.306763	0.162383	1.88913	0.0588743	0.421928		Sdad1	245.588	0.298036	0.209486	1.4227	0.154822	0.944892
Cd79b	218.655	1.56282	0.618917	2.52509	0.0115669	0.0758532		Smg8	138.986	0.433001	0.229544	1.88635	0.0592477	0.423194		Pik3cg	319.081	0.380426	0.267444	1.42245	0.154896	0.944892
Peli1	752.695	0.554796	0.219883	2.52315	0.011631	0.0761088		Adamtsl2	26.165	1.05082	0.557355	1.88538	0.0593792	0.423304		Ercc4	270.675	0.331649	0.23316	1.42241	0.154907	0.944892
Nsa2	1973.57	0.324274	0.128545	2.52265	0.0116474	0.0761661		Aqp3	25.0685	1.62637	0.862918	1.88474	0.0594653	0.423304		6330409D20Rik	12.493	1.0599	0.745186	1.42233	0.15493	0.944892
Med30	131.24	0.687673	0.272658	2.5221	0.0116655	0.0762029		Bcl3	283.715	0.469142	0.248986	1.88421	0.0595361	0.423304		BC052040	51.3327	0.563222	0.396011	1.42224	0.154956	0.944892
Nfkb2	560.433	0.587557	0.233027	2.52141	0.0116887	0.0763195		Dock4	362.862	0.286885	0.152277	1.88397	0.0595695	0.423304		Gpx8	251.009	0.490718	0.345034	1.42223	0.154959	0.944892
Tmed2	4303.04	0.203511	0.080718	2.52126	0.0116934	0.0763195		Zfp456	54.2545	0.855663	0.454332	1.88334	0.0596542	0.423304		Sf3b6	322.388	0.200463	0.141064	1.42108	0.155294	0.944892
Hs6st2	29.4882	1.97434	0.783212	2.52083	0.0117079	0.0763479		Entpd7	150.73	0.393606	0.209032	1.883	0.0597008	0.423304		Smc4	1147.22	0.39319	0.2768	1.42048	0.155467	0.944892
Znf41-ps	520.164	0.547688	0.217316	2.52024	0.0117275	0.0764433		Ubxn11	22.9812	1.15807	0.61503	1.88294	0.0597084	0.423304		Cdan1	131.941	0.385686	0.27152	1.42047	0.155471	0.944892
Ttf2	183.375	0.644117	0.255626	2.51976	0.0117436	0.076482		Xylt1	89.1119	0.643625	0.34197	1.88211	0.0598211	0.423304		Mfap2	27.3208	0.748534	0.526988	1.4204	0.155491	0.944892
Baiap3	29.538	1.54549	0.61366	2.51848	0.0117863	0.0766943		Uap1l1	223.889	0.515676	0.274348	1.87964	0.0601566	0.424973		Vash2	17.6718	1.10502	0.778074	1.4202	0.15555	0.944892
Snord17	200.337	1.53373	0.609582	2.51603	0.0118685	0.0769677		Basp1	683.569	0.365423	0.194454	1.87923	0.0602134	0.42502		Det1	88.34	0.435366	0.30671	1.41947	0.155762	0.944892
Skap1	105.663	1.29048	0.512904	2.51602	0.0118689	0.0769677		Vars	889.293	0.404454	0.215227	1.87919	0.0602183	0.42502		Tnfrsf11b	122.587	0.666364	0.469769	1.41849	0.156048	0.944892
Stk17b	740.532	0.737234	0.293072	2.51554	0.011885	0.0770388		Gm16675	22.43	1.45044	0.772212	1.87829	0.0603413	0.425694		Isyna1	331.274	0.282689	0.199296	1.41844	0.156063	0.944892
Arap1	1232.98	0.387635	0.154135	2.5149	0.0119065	0.0771346		Tssk6	11.2237	1.84116	0.980414	1.87794	0.0603898	0.425774		Fes	241.261	0.369651	0.26061	1.41841	0.156072	0.944892
Gpc1	350.962	0.501289	0.199335	2.5148	0.0119099	0.0771346		Apod	353.047	0.415606	0.221325	1.87781	0.0604077	0.425774		Ccr7	77.0534	0.834105	0.588215	1.41803	0.156183	0.944892
Mgat1	476.051	0.395055	0.157137	2.51408	0.0119345	0.0772605		Pdgfc	202.41	0.530037	0.282321	1.87743	0.0604597	0.425781		Klf13	1502.24	0.21614	0.152487	1.41743	0.156357	0.944892
Plbd2	506.114	0.435135	0.173102	2.51375	0.0119455	0.077267		2610318N02Rik	6.04398	3.25846	1.73612	1.87686	0.0605377	0.426107		Inpp5b	486.097	0.174832	0.123448	1.41624	0.156706	0.944892
Tpcn2	57.6789	1.08856	0.433216	2.51275	0.0119796	0.0774203		Svep1	778.256	0.320375	0.170802	1.87571	0.0606949	0.426825		Shc2	127.29	0.425489	0.300498	1.41595	0.156791	0.944892
Samd3	18.8661	2.77695	1.10526	2.51249	0.0119882	0.0774309		Stat3	1643.26	0.243122	0.129648	1.87525	0.0607588	0.426875		Was	289.547	0.471215	0.33292	1.4154	0.156951	0.944892
Mgp	3615.46	0.95251	0.379148	2.51224	0.0119967	0.0774309		Hacd4	83.6053	0.699491	0.373029	1.87517	0.06077	0.426875		Serpina3g	382.25	0.716902	0.506527	1.41533	0.156972	0.944892
Tmx3	456.281	0.370833	0.147631	2.51189	0.0120086	0.0774309		Sdcbp	1819.04	0.333149	0.177674	1.87506	0.0607848	0.426875		Ednrb	221.064	0.321334	0.227096	1.41497	0.157077	0.944892
Fcrl1	87.9222	1.40862	0.560801	2.5118	0.0120119	0.0774309		Dpp7	111.553	0.599063	0.319702	1.87382	0.0609559	0.427849		Abcc5	416.873	0.209251	0.147908	1.41474	0.157145	0.944892
Dynlt1b	118.871	0.74459	0.296612	2.51032	0.0120623	0.07769		Chpf2	203.106	0.418234	0.223352	1.87253	0.0611329	0.428718		2310040G24Rik	22.4648	0.781226	0.552354	1.41436	0.157257	0.944892
Tmem71	94.9691	1.03848	0.413764	2.50984	0.0120784	0.077737		Rap1b	1813.65	0.274309	0.146513	1.87225	0.0611718	0.428718		E2f3	155.2	0.256365	0.181368	1.41351	0.157507	0.944892
Tspan32	65.1179	1.27102	0.50646	2.50961	0.0120863	0.077737		Clec1a	107.068	0.63269	0.337948	1.87215	0.0611859	0.428718		Clec12a	94.0076	0.575829	0.407457	1.41323	0.15759	0.944892
Rtp4	198.338	0.763522	0.304249	2.50953	0.0120892	0.077737		Synj1	654.834	0.231381	0.123841	1.86837	0.0617109	0.431195		Smoc1	1150.5	0.382179	0.270433	1.41321	0.157594	0.944892
Hist1h2bm	174.845	1.13561	0.452551	2.50935	0.0120955	0.0777384		Zfp992	434.535	0.436586	0.233705	1.8681	0.0617475	0.431195		Mob1a	785.315	0.211608	0.149753	1.41305	0.157641	0.944892
Tgif1	132.308	0.931698	0.371409	2.50855	0.0121228	0.0778808		Fbn1	1583.42	0.360117	0.192899	1.86687	0.0619204	0.431711		Mtx2	458.368	0.241092	0.170624	1.413	0.157655	0.944892
Sec61b	468.794	0.40198	0.160372	2.50656	0.0121914	0.0782884		Chst14	53.2872	0.641767	0.344205	1.86449	0.0622531	0.433049		Malt1	409.007	0.430804	0.305383	1.4107	0.158333	0.945654
Hist3h2a	215.937	0.673284	0.268727	2.50546	0.0122291	0.078464		Agtrap	307.91	0.334746	0.179633	1.8635	0.0623926	0.433049		Mir5107	65.628	0.595611	0.422632	1.40929	0.158749	0.946032
Ppp1r14b	974.7	0.306306	0.122392	2.50267	0.0123261	0.0789863		Gpr107	295.082	0.361655	0.194094	1.8633	0.0624204	0.433049		Lamb1	937.625	0.332332	0.235858	1.40904	0.158825	0.946032
Epb41l3	589.833	0.442329	0.176818	2.5016	0.0123633	0.0791783		Kif21b	835.742	0.730303	0.392163	1.86224	0.0625689	0.433884		Prkra	162.751	0.340102	0.24141	1.40882	0.158889	0.946051
Cd300lb	59.5071	1.85404	0.741244	2.50126	0.0123753	0.0791783		Tmem9b	249.861	0.288685	0.155054	1.86183	0.0626265	0.433884		Wisp1	42.4124	0.567748	0.403412	1.40737	0.159319	0.947809
AI450353	10.9959	2.25147	0.900135	2.50125	0.0123754	0.0791783		Mical1	418.546	0.361363	0.194122	1.86153	0.0626695	0.433884		Eif4g3	1763.71	0.146536	0.104133	1.4072	0.159368	0.947809
Pnpla6	175.974	0.600038	0.239941	2.50077	0.0123922	0.0791783		Tmsb4x	9090.11	0.322043	0.173063	1.86084	0.0627667	0.433884		Panx1	63.6767	0.61059	0.434157	1.40638	0.159611	0.948199
Psenen	365.953	0.437242	0.174844	2.50075	0.0123931	0.0791783		Ppp3cc	190.249	0.514962	0.27676	1.86068	0.0627892	0.433884		C130026I21Rik	214.595	0.441669	0.314099	1.40614	0.159681	0.948199
5031439G07Rik	1366.18	0.440846	0.176319	2.50028	0.0124096	0.0792095		Alg6	55.2546	0.688208	0.370133	1.85935	0.062977	0.434763		Trappc4	226.045	0.215287	0.153124	1.40597	0.159734	0.948199
Hist1h2ab	257.866	1.09136	0.436524	2.50012	0.0124152	0.0792095		Mcoln2	66.9988	1.04072	0.560552	1.8566	0.0633677	0.436828		Gas6	1871.84	0.302582	0.215336	1.40516	0.159974	0.948494
Rai14	408.667	0.540301	0.216154	2.49961	0.0124331	0.0792374		Gpr146	337.882	0.318041	0.171391	1.85565	0.063503	0.43692		Acaca	35301.4	0.242445	0.17264	1.40434	0.160218	0.949091
Gm5643	1962.68	0.503073	0.201261	2.4996	0.0124333	0.0792374		Arhgap11a	173.504	0.566102	0.305076	1.85561	0.0635087	0.43692		Prdm4	258.246	0.302971	0.215816	1.40384	0.160367	0.949091
Gls	670.004	0.404752	0.161987	2.49867	0.0124659	0.0793782		Cdk17	584.434	0.226971	0.12233	1.85539	0.06354	0.43692		Gm6402	94.2145	0.350407	0.249622	1.40375	0.160393	0.949091
Cdt1	105.321	1.04235	0.417229	2.49826	0.0124803	0.0794034		Bclaf3	174.884	0.372999	0.201038	1.85537	0.0635438	0.43692		Gpr35	57.9032	0.668823	0.476567	1.40342	0.160493	0.949091
Clec4n	42.591	1.52618	0.611515	2.49573	0.0125697	0.0798714		Trip12	3384.33	0.142987	0.0771339	1.85375	0.0637754	0.438123		Espl1	61.4251	0.691564	0.492773	1.40341	0.160494	0.949091
Mfsd14b	288.498	0.347868	0.139461	2.49438	0.0126178	0.0800768		Emb	252.504	0.471235	0.254272	1.85327	0.0638434	0.438395		Fam49a	555.518	0.25612	0.182502	1.40338	0.160504	0.949091
Neil1	71.6226	0.876549	0.352183	2.4889	0.0128138	0.0811164		Arl6ip5	404.323	0.255585	0.138085	1.85092	0.0641813	0.439544		Far1	721.616	0.241352	0.171987	1.40332	0.160522	0.949091
Eml4	616.218	0.698461	0.280648	2.48874	0.0128196	0.0811196		Cnr2	93.8788	0.896553	0.484806	1.8493	0.0644141	0.44079		Tmem241	81.0835	0.28504	0.20314	1.40317	0.160566	0.949091
Kcna3	48.4979	1.46135	0.58747	2.48753	0.0128632	0.0812597		Ncapg	71.371	0.869408	0.470138	1.84926	0.0644203	0.44079		Dcp2	611.308	0.249164	0.177643	1.40261	0.160733	0.949184
Map3k1	1709.43	0.440901	0.177317	2.48651	0.0129003	0.081392		Zc3h12d	140.897	0.823842	0.445934	1.84745	0.0646817	0.441212		Cyp20a1	122.572	0.358086	0.255337	1.4024	0.160795	0.949184
Lpcat4	54.5047	0.990209	0.398418	2.48535	0.0129422	0.081555		Alpk2	61.0767	1.0411	0.563938	1.84613	0.0648734	0.442256		Ddb1	3201.5	0.109841	0.0783265	1.40235	0.16081	0.949184
Slc16a1	1319.93	0.497883	0.200368	2.48484	0.0129609	0.0816386		Sst	10.5537	2.20969	1.19734	1.84549	0.0649657	0.442562		Prim2	81.7873	0.36349	0.259296	1.40183	0.160965	0.949632
H2afy	972.366	0.351476	0.141492	2.48407	0.012989	0.0817477		Gnai2	4793.53	0.210944	0.114474	1.84272	0.0653698	0.444437		Rnf38	571.144	0.204656	0.146054	1.40123	0.161145	0.950276
Gdf3	11.9511	3.09802	1.24736	2.48367	0.0130036	0.0817714		Mad2l1	63.3872	0.775292	0.420782	1.8425	0.0654015	0.444437		Dmxl1	1290.57	0.144206	0.102981	1.40032	0.161417	0.950732
Mkl1	517.334	0.451672	0.181924	2.48275	0.0130372	0.0819146		Cdca3	72.1511	0.887779	0.48202	1.84179	0.0655063	0.444437		Phkg2	192.06	0.335749	0.240039	1.39873	0.161894	0.950732
Tbc1d15	722.362	0.274914	0.110747	2.48235	0.0130518	0.0819728		Ryr2	980.665	0.420445	0.228291	1.8417	0.0655188	0.444437		Gfm2	718.705	0.222154	0.158884	1.39821	0.162049	0.950732
Oasl1	56.6322	1.45702	0.58729	2.48093	0.0131042	0.0821313		Jak1	3658.45	0.292384	0.158784	1.84139	0.0655641	0.444484		Dsg1a	8.19825	2.22635	1.59261	1.39792	0.162136	0.950732
Rmnd5b	247.146	0.405559	0.163586	2.47918	0.0131685	0.0824321		Utp20	485.948	0.333884	0.181346	1.84114	0.0656004	0.444535		Cyfip2	1449.31	0.346049	0.247645	1.39736	0.162306	0.95101
Flt3	61.9207	1.34054	0.540896	2.47837	0.0131985	0.0825857		Itsn2	1588.5	0.22705	0.123348	1.84072	0.065662	0.444758		Anapc10	95.2839	0.321089	0.229817	1.39715	0.162368	0.95101
Vars	889.293	0.559059	0.225807	2.47582	0.013293	0.08304		Tlr9	109.622	0.716085	0.389159	1.84008	0.0657561	0.4452		Pck2	221.894	0.315345	0.225769	1.39676	0.162485	0.951338
Dusp7	565.634	0.327244	0.132223	2.47495	0.0133257	0.0832098		Bloc1s2	93.5544	0.642825	0.349654	1.83846	0.0659946	0.446345		Gm15987	20.412	1.0902	0.780812	1.39624	0.162643	0.951761
Ggta1	259.286	0.555059	0.224314	2.47447	0.0133433	0.0832858		Cers2	695.151	0.245096	0.133339	1.83815	0.0660407	0.446345		Parp9	493.641	0.238363	0.170745	1.39602	0.162709	0.951761
Phf11c	71.2429	1.09458	0.442436	2.47399	0.0133615	0.0833651		Btg2	555.095	0.407178	0.22179	1.83587	0.066377	0.447054		Supt5	1765.84	0.0896298	0.0642339	1.39537	0.162905	0.951761
Adpgk	235.155	0.498991	0.201733	2.47353	0.0133787	0.0834381		Ednrb	221.064	0.415452	0.226493	1.83428	0.0666123	0.448127		Tbc1d31	151.799	0.351526	0.251998	1.39496	0.163029	0.951761
Trip12	3384.33	0.200385	0.0810183	2.47333	0.013386	0.0834491		Lcp2	336.221	0.633602	0.345474	1.83401	0.0666523	0.448127		Mamdc2	105.809	0.589527	0.422946	1.39386	0.16336	0.952234
Rpl18	2006.01	0.384666	0.155567	2.47267	0.0134109	0.0835011		Slc22a15	92.0607	0.578999	0.315807	1.83339	0.0667439	0.448411		Grap	236.661	0.479442	0.344066	1.39346	0.163481	0.952234
4933430I17Rik	10.9513	2.43284	0.984097	2.47215	0.0134301	0.0835524		Snx22	657.342	0.258449	0.141029	1.83259	0.066863	0.448568		Gins2	41.4221	0.704592	0.505876	1.39282	0.163675	0.952234
Mob1a	785.315	0.388031	0.15699	2.4717	0.0134474	0.0836255		Ninj1	835.245	0.261135	0.142583	1.83147	0.067031	0.44911		Uggt1	925.747	0.139855	0.100434	1.39251	0.163769	0.952234
Ppp4c	464.568	0.375443	0.151913	2.47143	0.0134573	0.0836526		Ppp1r18	1010.29	0.360321	0.196787	1.83102	0.0670976	0.449362		Gcsam	74.3599	0.920205	0.660835	1.39249	0.163775	0.952234
Tnfrsf21	220.312	0.630252	0.255125	2.47037	0.0134973	0.0837641		Slc15a2	43.6202	1.02845	0.561844	1.83049	0.0671773	0.449542		Tlr9	109.622	0.542703	0.390133	1.39107	0.164203	0.952571
Csk	1000.66	0.58484	0.236763	2.47015	0.0135056	0.083781		Tmem131	952.476	0.251222	0.1373	1.82973	0.0672907	0.449575		Arl10	59.1684	0.595686	0.428477	1.39024	0.164456	0.952571
Hist1h4j	460.914	0.68675	0.27807	2.46971	0.0135224	0.0838514		Cep250	736.368	0.254724	0.139259	1.82914	0.0673789	0.449575		Sh3bp2	186.937	0.421448	0.303248	1.38978	0.164596	0.952571
Ankrd44	688.717	0.546805	0.221428	2.46944	0.0135323	0.0838783		H2-Eb2	77.7876	1.07962	0.59034	1.82882	0.0674269	0.449575		Eloa	1624.12	0.127994	0.0920985	1.38975	0.164603	0.952571
Ccnl1	371.304	0.449197	0.18204	2.46758	0.0136031	0.0841448		Spcs2	401.853	0.289985	0.158688	1.82739	0.0676412	0.449884		Cd86	95.656	0.505943	0.364157	1.38935	0.164726	0.952571
Txndc5	1106.98	0.349173	0.141549	2.46679	0.0136329	0.084288		Traf2	208.2	0.389837	0.213377	1.82699	0.067702	0.450095		Os9	971.384	0.18709	0.134699	1.38895	0.164847	0.952571
Rps6	5793.54	0.399928	0.162133	2.46668	0.0136374	0.084288		Hmga1b	586.93	0.260223	0.142499	1.82613	0.0678305	0.450562		Coro7	337.466	0.241057	0.173611	1.38849	0.164988	0.952571
Ipcef1	187.786	1.27794	0.518261	2.46581	0.0136702	0.0844567		Arhgef3	757.356	0.324443	0.17772	1.82559	0.0679121	0.450818		Khdrbs1	1473.56	0.192878	0.13917	1.38591	0.165774	0.953072
Scfd2	130.635	0.622199	0.252408	2.46505	0.0136993	0.0846019		Fcmr	214.325	1.14563	0.627725	1.82504	0.0679943	0.450818		Fam76b	334.054	0.25207	0.181911	1.38568	0.165846	0.953072
Snrnp70	758.116	0.394403	0.160047	2.46429	0.0137285	0.0847202		Kansl2	501.37	0.237278	0.130019	1.82496	0.0680077	0.450818		Slc35f6	214.962	0.287688	0.207658	1.38539	0.165933	0.953072
Rpl6	6543.74	0.378724	0.153699	2.46407	0.0137369	0.0847202		Smc4	1147.22	0.504682	0.276687	1.82402	0.0681491	0.451127		Ubald1	348.865	0.223222	0.161285	1.38402	0.166352	0.953072
Galc	213.143	0.691097	0.280482	2.46396	0.0137412	0.0847202		Sdad1	245.588	0.381	0.208921	1.82365	0.0682046	0.451301		Dusp28	130.81	0.322712	0.233298	1.38326	0.166584	0.953072
Nxf1	467.793	0.423419	0.171958	2.46234	0.0138035	0.0850074		Cd300lb	59.5071	1.29046	0.707854	1.82306	0.0682946	0.451703		Fasn	175575	0.246403	0.178252	1.38233	0.166871	0.953072
Ifi207	642.955	0.672039	0.272991	2.46176	0.0138257	0.0850884		Mns1	82.6238	0.863121	0.473625	1.82237	0.0683986	0.451875		Slc14a1	30.4585	0.800917	0.579794	1.38138	0.167162	0.953072
Rps10	1786.77	0.411055	0.166981	2.46168	0.0138286	0.0850884		Cpq	402.582	0.33702	0.185007	1.82166	0.0685067	0.452138		Thbs1	722.946	0.529883	0.38368	1.38106	0.167262	0.953072
Nsmce3	148.061	0.611243	0.248384	2.46087	0.0138599	0.085177		Cd200r4	13.9523	1.68252	0.924568	1.81979	0.0687909	0.45324		Ptges2	401.979	0.270873	0.196188	1.38068	0.167376	0.953072
Eif4a1	3244.07	0.283357	0.115182	2.46009	0.0138903	0.0852605		Mrc1	1127.62	0.343473	0.18879	1.81934	0.0688599	0.453308		Mob3c	94.0316	0.502189	0.363766	1.38053	0.167424	0.953072
Tmx1	429.627	0.397515	0.161611	2.4597	0.0139051	0.0853167		Cdc42	2557.8	0.185891	0.102236	1.81826	0.0690245	0.453852		Tmem104	249.797	0.320466	0.232179	1.38025	0.167509	0.953072
Htatip2	222.859	0.600983	0.244431	2.4587	0.013944	0.0855105		Kif11	157.51	0.767431	0.422439	1.81667	0.0692684	0.454714		Lsp1	1230.01	0.327605	0.237417	1.37987	0.167626	0.953072
Tlr2	59.2119	0.983636	0.40011	2.45842	0.0139551	0.0855196		Stk4	1400.61	0.36014	0.198271	1.8164	0.0693087	0.454714		Ksr1	402.611	0.25247	0.183089	1.37894	0.167912	0.953072
Ghdc	156.762	0.503023	0.20464	2.45808	0.0139681	0.0855298		Csnk1g1	341.333	0.367134	0.202219	1.81553	0.0694429	0.455014		Cebpd	424.529	0.374707	0.271847	1.37837	0.168088	0.953072
Acap1	138.009	1.33481	0.543407	2.45637	0.0140348	0.0858344		Sh2d1b1	14.653	1.896	1.04504	1.81428	0.069634	0.455714		Lcp2	336.221	0.476254	0.345821	1.37717	0.168459	0.953072
Gm14207	17.7348	1.95809	0.797343	2.45577	0.0140582	0.0858611		Chst11	364.496	0.368821	0.203336	1.81384	0.0697019	0.455859		Alyref2	39.5014	0.646156	0.469294	1.37687	0.168553	0.953072
Uhrf1	163.544	1.14731	0.467286	2.45527	0.014078	0.0858611		Yeats2	223.28	0.363391	0.2004	1.81332	0.0697818	0.455859		Oas1c	33.1351	0.767392	0.557917	1.37546	0.168989	0.953072
Ripk1	620.427	0.341503	0.139095	2.45518	0.0140812	0.0858611		Kif3b	587.308	0.248876	0.137278	1.81294	0.0698411	0.455859		Zfx	592.991	0.171494	0.124889	1.37317	0.1697	0.953072
Rpl3	7366.45	0.366299	0.149199	2.45511	0.0140842	0.0858611		Zfp691	215.538	0.387345	0.21378	1.81189	0.0700035	0.455859		Trnau1ap	263.667	0.271007	0.197421	1.37274	0.169833	0.953072
Vps26a	787.549	0.337513	0.137474	2.4551	0.0140845	0.0858611		Tnfrsf11b	122.587	0.849579	0.468944	1.81168	0.0700352	0.455859		Col5a2	856.671	0.365822	0.266531	1.37253	0.169898	0.953072
Mki67	1111.59	1.07257	0.436964	2.4546	0.0141043	0.0859156		Myh6	3679.12	1.39637	0.770868	1.81142	0.0700756	0.455859		Slc5a6	103.146	0.554507	0.404025	1.37246	0.169922	0.953072
Il6ra	230.153	0.62263	0.253744	2.45377	0.0141366	0.0860403		Emc3	378.036	0.295027	0.162911	1.81097	0.0701449	0.455859		Nfatc1	855.005	0.230511	0.168035	1.3718	0.170126	0.953072
Atp6v0a2	1215.61	0.344947	0.140664	2.45227	0.0141958	0.086331		Togaram2	13.1929	1.9498	1.07687	1.81062	0.0701997	0.455859		Ppp1r15a	780.957	0.223175	0.162721	1.37152	0.170214	0.953072
Ninj1	835.245	0.367125	0.149729	2.45193	0.0142092	0.0863781		Gm10548	13.2014	1.76859	0.976863	1.81049	0.0702206	0.455859		Il2rb	141.571	0.734004	0.535331	1.37112	0.170337	0.953072
Cilp	89.0888	0.675347	0.275506	2.4513	0.0142341	0.0864602		Ptpre	250.134	0.549137	0.303406	1.80991	0.0703096	0.456167		Dgke	124.531	0.42304	0.308578	1.37094	0.170395	0.953072
Oas1a	141.121	1.02067	0.416514	2.45052	0.0142652	0.0865791		Dennd1b	735.902	0.298396	0.165146	1.80685	0.070785	0.457402		Ap2a2	2576.57	0.145842	0.106556	1.36869	0.171097	0.953072
Syvn1	259.931	0.485011	0.197936	2.45035	0.0142718	0.0865791		Hyou1	990.584	0.294001	0.16273	1.80668	0.0708118	0.457402		Riox1	111.983	0.385364	0.281663	1.36818	0.171257	0.953072
Copb2	1507.24	0.221993	0.0905968	2.45034	0.014272	0.0865791		Ptbp3	1893.57	0.28824	0.159621	1.80578	0.0709529	0.457492		Nup155	234.125	0.248103	0.181388	1.3678	0.171374	0.953072
Cdc7	34.041	1.57045	0.640942	2.45023	0.0142766	0.0865791		Nin	1041.75	0.26558	0.147105	1.80538	0.0710156	0.45756		Ubr4	5638.26	0.125632	0.0920231	1.36522	0.172183	0.953072
Zfp52	143.485	0.637131	0.260056	2.44997	0.0142867	0.0866016		Enc1	593.412	0.278624	0.154385	1.80474	0.0711159	0.457846		Dennd3	183.025	0.451481	0.330701	1.36522	0.172183	0.953072
Ugcg	353.863	0.672793	0.274674	2.44942	0.0143085	0.0866342		Sel1l	1300.04	0.269139	0.149131	1.80472	0.0711191	0.457846		Phyhip	65.7279	0.75611	0.553968	1.3649	0.172285	0.953072
Kdm2b	508.687	0.538905	0.220035	2.44918	0.0143183	0.0866587		Wdr3	325.348	0.315423	0.174913	1.80332	0.0713381	0.458626		Prg4	173.038	0.527128	0.386334	1.36444	0.17243	0.953072
Hist1h4b	510.518	0.640211	0.261515	2.44809	0.0143617	0.0868869		Ubxn8	193.222	0.380296	0.210913	1.80309	0.0713734	0.458626		Anapc4	503.072	0.171092	0.125395	1.36443	0.172433	0.953072
Thoc6	167.534	0.616031	0.251777	2.44673	0.0144157	0.0871441		Slc8b1	141.386	0.577165	0.320114	1.803	0.0713887	0.458626		Macrod2	51.4704	0.480536	0.352347	1.36382	0.172626	0.953072
Degs2	69.9517	1.16161	0.474854	2.44626	0.0144348	0.0872245		Ngf	20.8596	1.34693	0.747458	1.80201	0.0715433	0.458708		Slc25a53	30.2938	0.713491	0.523176	1.36377	0.17264	0.953072
Nuak2	112.913	0.804189	0.328818	2.44569	0.0144573	0.0872671		Zfp597	263.6	0.389135	0.21596	1.80189	0.0715627	0.458708		Mir692-2	908.148	0.343605	0.251958	1.36374	0.17265	0.953072
Ncapg	71.371	1.20479	0.492648	2.44553	0.0144638	0.0872671		Ddx21	1593.16	0.212501	0.117961	1.80145	0.071632	0.458855		Mir692-3	908.148	0.343605	0.251958	1.36374	0.17265	0.953072
Ptprcap	221.429	1.54436	0.631642	2.445	0.0144853	0.0873207		Gcsam	74.3599	1.18859	0.659889	1.8012	0.071671	0.458914		Cdc42se2	951.661	0.238574	0.174941	1.36374	0.17265	0.953072
Zkscan6	135.806	0.487078	0.199272	2.44429	0.0145139	0.0873356		Fam78a	219.517	0.65697	0.364842	1.8007	0.0717506	0.45892		Zfp703	856.153	0.209817	0.15388	1.36352	0.17272	0.953072
Ifi27	2536.03	0.371934	0.152172	2.44418	0.0145183	0.0873356		Edem3	579.435	0.291109	0.161745	1.7998	0.0718917	0.45892		Upk3b	37.3797	0.685376	0.502674	1.36346	0.172738	0.953072
Rmi2	16.4657	1.82213	0.745529	2.44408	0.0145223	0.0873356		Cd9	552.268	0.389821	0.21661	1.79964	0.0719168	0.45892		Themis	94.2491	0.7061	0.518048	1.363	0.172882	0.953072
Polr3h	310.087	0.461217	0.188738	2.44369	0.0145378	0.0873757		Cmtm3	127.358	0.542141	0.301312	1.79927	0.0719759	0.45892		Ctsh	620.407	0.291729	0.214064	1.36281	0.172942	0.953072
Macf1	10194.9	0.27665	0.11322	2.44347	0.0145469	0.0873794		Mybbp1a	1022.31	0.206061	0.114543	1.79899	0.0720197	0.45892		Zdhhc14	120.15	0.371399	0.272572	1.36257	0.173017	0.953072
Bsg	4442.99	0.365971	0.14988	2.44176	0.0146159	0.0876679		Itpripl2	756.568	0.442999	0.246251	1.79897	0.0720227	0.45892		H2afy	972.366	0.183773	0.134956	1.36173	0.173284	0.95312
Mzb1	131.141	1.36535	0.559177	2.44171	0.0146181	0.0876679		Kmt2b	701.083	0.272791	0.151639	1.79895	0.0720271	0.45892		Sesn1	376.452	0.210936	0.154904	1.36172	0.173286	0.95312
Hist1h2af	263.356	0.989699	0.405389	2.44136	0.0146322	0.087696		Ostm1	276.094	0.409793	0.227859	1.79845	0.0721051	0.459032		Lpcat4	54.5047	0.520262	0.382111	1.36155	0.173341	0.95312
Nfkbia	777.523	0.456286	0.186926	2.441	0.0146467	0.0877007		Dot1l	570.822	0.22987	0.127929	1.79686	0.0723586	0.460077		Unc13d	109.38	0.478267	0.351312	1.36137	0.173396	0.95312
Epsti1	1139.48	1.20474	0.493743	2.44002	0.0146865	0.0878698		Mmrn2	355.859	0.32191	0.179219	1.79618	0.0724659	0.460482		Klf11	236.709	0.261475	0.192266	1.35996	0.173841	0.953272
Ccnb2	67.2965	1.21877	0.499706	2.43898	0.0147288	0.0879821		Serpina3g	382.25	0.909305	0.506296	1.796	0.0724952	0.460482		Marc2	661.819	0.257194	0.189175	1.35956	0.173969	0.953272
Cxcl1	17.8884	2.54257	1.04253	2.43885	0.0147341	0.0879821		Pitpnm1	551.266	0.239164	0.133197	1.79557	0.0725631	0.460482		Bmp2k	727.706	0.223586	0.164505	1.35914	0.174103	0.953272
Nbeal2	323.568	0.444864	0.182503	2.43757	0.0147863	0.0881922		Fxyd2	221.07	0.634636	0.353448	1.79556	0.0725651	0.460482		4833418N02Rik	10.1755	1.42544	1.04887	1.35903	0.174139	0.953272
Haspin	27.2971	1.98871	0.815862	2.43756	0.014787	0.0881922		Ifit1	240.895	0.52683	0.293525	1.79484	0.0726796	0.460791		Mapk12	94.2421	0.446707	0.328715	1.35895	0.174163	0.953272
Cap1	3487.36	0.344878	0.141602	2.43554	0.0148696	0.0884988		St8sia4	256.657	0.518933	0.289241	1.79412	0.0727943	0.46085		Fnip2	669.932	0.371719	0.27368	1.35823	0.174392	0.953753
Rgs19	345.502	0.538779	0.221228	2.4354	0.0148753	0.0884988		Erlin2	430.306	0.298196	0.166257	1.79359	0.0728788	0.46092		Clta	3213.33	0.123889	0.0912235	1.35809	0.174436	0.953753
A230020J21Rik	16.1466	1.96413	0.806658	2.4349	0.014896	0.0885638		Sidt2	718.044	0.230074	0.128355	1.79248	0.0730559	0.460975		Klrk1	47.4526	0.731407	0.538664	1.35782	0.174522	0.953802
Helz2	829.01	0.635893	0.26132	2.43339	0.0149581	0.0888979		Abcc4	266.854	0.414008	0.23105	1.79186	0.0731557	0.461349		Gbp8	124.503	0.657476	0.484474	1.35709	0.174752	0.954128
Itgb5	1658.2	0.599367	0.246354	2.43295	0.0149764	0.0889373		Ddhd1	599.052	0.281779	0.157343	1.79086	0.0733152	0.461838		Rin3	666.449	0.281285	0.207382	1.35636	0.174985	0.955064
Batf3	19.6752	1.39448	0.573237	2.43264	0.0149893	0.0889786		Ripk1	620.427	0.236946	0.132365	1.7901	0.0734384	0.462052		Iqck	108.165	0.414029	0.305486	1.35531	0.175318	0.955074
Cnn2	1035	0.452731	0.186184	2.43164	0.0150306	0.0891195		Pwp1	272.8	0.264023	0.147568	1.78917	0.0735881	0.462379		Ptpn7	182.831	0.498192	0.367609	1.35522	0.175346	0.955074
Tmem51	94.3237	0.744803	0.306412	2.43072	0.0150687	0.0892751		Alpk1	99.227	0.603504	0.337432	1.78852	0.0736923	0.462784		Ubr5	3329.96	0.126876	0.0936818	1.35433	0.175631	0.955074
Utp3	797.653	0.347598	0.143088	2.42926	0.0151298	0.089602		Ccl19	299.77	0.686663	0.383955	1.78839	0.0737125	0.462784		Stat2	331.425	0.308887	0.228092	1.35422	0.175666	0.955074
Il4i1	130.252	1.38879	0.573182	2.42295	0.0153949	0.0907822		Syngr2	363.46	0.375609	0.210068	1.78804	0.0737694	0.462953		Kif16b	941.667	0.169369	0.12511	1.35376	0.175813	0.955159
Ciita	594.571	0.838315	0.346048	2.42254	0.0154125	0.0908506		Wisp1	42.4124	0.716939	0.401191	1.78703	0.0739334	0.463597		Ralgds	613.045	0.221158	0.163372	1.35371	0.17583	0.955159
Myo9b	1353.21	0.37683	0.155616	2.42154	0.015455	0.0910656		Il16	612.256	0.510913	0.285904	1.78701	0.0739366	0.463597		Sumf1	445.199	0.215115	0.158986	1.35304	0.176043	0.955159
Itfg1	512.237	0.42757	0.176602	2.42109	0.0154743	0.0911436		Ms4a4c	57.4258	1.16692	0.653062	1.78685	0.073962	0.463597		Chsy1	526.446	0.264146	0.195305	1.35248	0.176222	0.955159
Card11	486.631	1.18995	0.491701	2.42007	0.0155175	0.0913629		Plxnc1	271.216	0.399931	0.223884	1.78633	0.0740454	0.463744		Cenpk	50.2726	0.643521	0.476197	1.35137	0.176575	0.955195
Ccr1	25.9541	1.45641	0.602093	2.41891	0.0155672	0.091549		Ccdc78	13.3803	1.42542	0.798282	1.78561	0.0741618	0.464285		Cdkn1c	305.982	0.343466	0.254245	1.35093	0.176719	0.955195
Tpbg	13.9297	2.54055	1.05036	2.41874	0.0155743	0.0915547		Slc7a8	157.371	0.462252	0.258991	1.78482	0.0742908	0.464904		Prtg	12.7574	0.901182	0.667258	1.35057	0.176832	0.955195
Aurka	43.308	1.27746	0.528623	2.41658	0.015667	0.0918734		Bpifb3	6.89504	2.99982	1.68105	1.78449	0.0743445	0.465052		Clcf1	19.7555	0.96652	0.71564	1.35057	0.176834	0.955195
Wdr3	325.348	0.443656	0.183764	2.41428	0.0157665	0.0922562		Kcna3	48.4979	0.999945	0.561158	1.78193	0.0747605	0.466711		Rap1b	1813.65	0.19802	0.146629	1.35048	0.176862	0.955195
Zfp991	497.875	0.520333	0.215526	2.41425	0.0157676	0.0922562		Hmga1	604.027	0.257518	0.144535	1.7817	0.0747975	0.466711		Plbd1	926.152	0.204095	0.15114	1.35037	0.176898	0.955195
Nup50	895.108	0.344096	0.142563	2.41364	0.0157943	0.0923465		Kcnj11	32.5522	1.05592	0.592695	1.78156	0.074821	0.466711		Gpr107	295.082	0.262745	0.194624	1.35002	0.177011	0.955195
Srsf9	519.286	0.411446	0.170477	2.41349	0.0158004	0.0923465		Clec4e	9.95169	2.08467	1.17105	1.78016	0.075049	0.467378		Pdcd1lg2	14.637	1.26015	0.933701	1.34963	0.177134	0.955195
Eif2ak3	358.7	0.46296	0.191841	2.41325	0.0158111	0.0923739		Sft2d1	69.1227	0.567062	0.318636	1.77966	0.0751322	0.467708		Prpf40a	1466.07	0.175653	0.130161	1.3495	0.177175	0.955195
Angptl4	808.16	0.355972	0.147573	2.41218	0.0158576	0.0925738		Lmtk2	855.05	0.283929	0.159633	1.77863	0.0753002	0.468162		Bag4	640.557	0.198485	0.147116	1.34918	0.17728	0.955195
Spcs2	401.853	0.402163	0.166744	2.41186	0.0158713	0.0926184		Cyfip2	1449.31	0.440301	0.247557	1.77859	0.0753077	0.468162		Nlrc5	503.162	0.454773	0.337098	1.34908	0.177311	0.955195
1110008P14Rik	432.304	0.491985	0.204108	2.41042	0.0159341	0.0929417		Trex1	103.291	0.493474	0.277528	1.7781	0.0753869	0.468162		Ppil4	511.298	0.20684	0.153402	1.34835	0.177547	0.955195
Slc39a11	105.143	0.807361	0.334962	2.41031	0.015939	0.0929417		Sfrp1	456.617	0.44326	0.249288	1.7781	0.0753869	0.468162		Cd93	619.572	0.33454	0.248282	1.34742	0.177845	0.955195
Acer3	143.907	0.499117	0.207106	2.40996	0.0159544	0.092996		Gbp5	285.888	0.527777	0.297039	1.7768	0.0756019	0.46912		Prelid3a	14.3886	1.23017	0.913081	1.34728	0.177891	0.955195
Fcmr	214.325	1.5851	0.658134	2.40848	0.0160191	0.0932912		Tmem174	16.7575	2.37004	1.33421	1.77637	0.0756727	0.469371		Rap2b	462.691	0.227544	0.1689	1.34721	0.177913	0.955195
Rps5	2525.14	0.401345	0.166712	2.40742	0.0160656	0.0935		Tnxb	879.329	0.30217	0.170288	1.77447	0.0759858	0.470827		1810011H11Rik	17.5691	0.983443	0.730118	1.34696	0.177992	0.955195
Tgtp1	448.518	0.867222	0.360467	2.40583	0.0161358	0.0938006		Cfl1	4359.94	0.21231	0.119653	1.77439	0.0759988	0.470827		Col27a1	349.658	0.276889	0.205654	1.34638	0.178179	0.955195
E2f3	155.2	0.456188	0.189761	2.40401	0.0162161	0.0940892		Esco1	415.333	0.276628	0.156386	1.76888	0.0769143	0.47383		Vti1a	451.743	0.201192	0.149456	1.34616	0.178252	0.955195
Gm10790	12.8638	2.49232	1.03676	2.40396	0.0162187	0.0940892		Gtf2a2	310.877	0.301127	0.170253	1.76871	0.0769424	0.47383		Hmmr	78.5316	0.638748	0.474653	1.34572	0.178394	0.955195
Dusp2	59.2352	1.46055	0.607645	2.40363	0.0162333	0.0940892		Rbm20	102.736	0.691471	0.390972	1.7686	0.0769613	0.47383		Chpf2	203.106	0.301574	0.224107	1.34567	0.178408	0.955195
Cd226	66.2191	0.882232	0.367147	2.40294	0.016264	0.0941844		Arpc1b	2126.62	0.24215	0.136923	1.76852	0.0769741	0.47383		Hnrnpul1	2410.46	0.122548	0.091124	1.34484	0.178675	0.9553
Rel	189.229	0.818416	0.340729	2.40195	0.0163078	0.0943661		Exoc3l	30.4888	0.82945	0.469108	1.76814	0.0770373	0.473899		Agbl3	59.4136	0.445828	0.331615	1.34441	0.178815	0.9553
Ctso	268.628	0.54218	0.225755	2.40163	0.016322	0.0944122		Mybphl	69.884	1.67327	0.947071	1.76678	0.0772651	0.474622		Tbpl1	302.095	0.207276	0.154207	1.34414	0.178902	0.9553
Gmeb2	192.478	0.47261	0.196808	2.40137	0.0163336	0.094437		Gprc5c	91.3729	0.484418	0.274188	1.76673	0.0772729	0.474622		Actr2	3260.81	0.132424	0.0985214	1.34412	0.17891	0.9553
Fam20c	437.162	0.626172	0.260768	2.40126	0.0163387	0.094437		Dhx9	1336.2	0.227282	0.128665	1.76647	0.0773176	0.474622		Hsd17b12	1757.52	0.26011	0.193529	1.34403	0.178938	0.9553
Tcp11l2	261.957	0.506608	0.211101	2.39984	0.0164021	0.094695		Ncf4	124.629	0.706627	0.400115	1.76606	0.0773862	0.474669		Necap2	874.764	0.217508	0.161904	1.34343	0.179132	0.9553
Rpl32	2451.78	0.427589	0.178201	2.39947	0.0164187	0.0947369		Hps1	191.361	0.41603	0.235703	1.76506	0.0775536	0.474716		Dhodh	113.404	0.282339	0.210194	1.34323	0.179197	0.9553
Cep192	349.152	0.528119	0.220105	2.3994	0.0164219	0.0947369		Fam109b	28.0861	0.717061	0.40659	1.7636	0.0777999	0.475882		Casc3	537.083	0.196122	0.146088	1.34249	0.179437	0.9553
Plekho1	731.522	0.453722	0.189181	2.39835	0.0164691	0.094794		Phf6	268.357	0.350136	0.198634	1.76272	0.0779485	0.476602		Birc5	82.967	0.579217	0.431532	1.34223	0.17952	0.9553
Cd93	619.572	0.624103	0.26023	2.39828	0.0164724	0.094794		Nmral1	49.7314	0.655751	0.372219	1.76173	0.0781143	0.47704		Ints14	186.257	0.270704	0.201911	1.34071	0.180015	0.955745
Gm44504	110.902	0.60744	0.25329	2.39821	0.0164756	0.094794		Cst3	3677.43	0.263879	0.149957	1.7597	0.0784579	0.47704		Lmo1	117.715	0.509648	0.380142	1.34068	0.180025	0.955745
Snx30	335.74	0.517748	0.215929	2.39777	0.0164954	0.0948361		Rasa3	1258.22	0.264179	0.150155	1.75937	0.0785149	0.47704		Pola1	195.986	0.309792	0.23114	1.34027	0.180156	0.955745
Rpl11	2258.66	0.335917	0.140179	2.39635	0.0165593	0.095038		Ifitm3	563.664	0.383134	0.217817	1.75897	0.0785821	0.47704		Alkbh3	251.713	0.27645	0.206397	1.33941	0.180438	0.956453
Rps25	1326.3	0.358124	0.149449	2.39629	0.0165619	0.095038		Elk3	452.042	0.276941	0.157448	1.75893	0.0785889	0.47704		Ccdc77	108.079	0.339563	0.253555	1.33921	0.180503	0.956453
Cct2	2067.59	0.242781	0.10143	2.39357	0.0166854	0.0955296		Mylk3	117.777	1.49736	0.851338	1.75883	0.0786064	0.47704		Ring1	97.608	0.2924	0.218441	1.33857	0.18071	0.956587
Smarca5	1593.16	0.241903	0.10111	2.39246	0.0167358	0.095674		Notch2	1452.71	0.209046	0.118926	1.75778	0.0787854	0.477292		Kifap3	555.487	0.190977	0.142839	1.33701	0.181221	0.95747
Cenpt	53.6719	0.948564	0.39666	2.39138	0.0167853	0.0958869		Rnf167	366.744	0.301634	0.1716	1.75777	0.078786	0.477292		Traf2	208.2	0.286181	0.214085	1.33676	0.1813	0.95747
Ddx21	1593.16	0.296185	0.123856	2.39137	0.0167857	0.0958869		Il22ra2	101.061	1.06875	0.608046	1.75768	0.0788024	0.477292		Pilra	43.9158	0.654366	0.489879	1.33577	0.181624	0.95747
Crlf3	353.478	0.681123	0.284848	2.39118	0.0167943	0.0958996		Hsd17b11	360.852	0.286695	0.163476	1.75374	0.0794745	0.480304		Dnajc17	119.632	0.373722	0.279897	1.33521	0.181807	0.95747
Rpl7	6161.49	0.338146	0.141503	2.38968	0.0168631	0.096184		Tns3	1106.57	0.337109	0.19226	1.75341	0.0795322	0.480304		Rsph9	30.6177	0.784362	0.588121	1.33368	0.18231	0.95796
Ttpal	415.235	0.475236	0.198904	2.38928	0.0168816	0.096217		Il1r1	386.066	0.311799	0.177834	1.75331	0.0795483	0.480304		Vps35	1622.69	0.135361	0.101501	1.33359	0.182339	0.95796
Tnfrsf12a	105.53	0.945482	0.395763	2.38901	0.0168939	0.0962506		Neurl2	36.8774	0.812811	0.463948	1.75194	0.0797833	0.480969		Chd4	5159.05	0.100332	0.0752506	1.3333	0.182433	0.95796
Slc30a1	342.333	0.440885	0.184618	2.3881	0.0169357	0.0963901		Aldh1a2	97.4802	0.598385	0.341625	1.75159	0.0798451	0.480969		Trmt1	242.931	0.249904	0.187436	1.33328	0.18244	0.95796
2210407C18Rik	17.6531	1.83223	0.767557	2.38709	0.0169824	0.0965733		Fgd3	135.001	0.583027	0.333113	1.75024	0.0800767	0.481466		Ppp1r2-ps3	52.0187	0.436293	0.32731	1.33297	0.182543	0.95796
Mthfd2	194.681	0.660536	0.276772	2.38657	0.0170065	0.0966381		Nup50	895.108	0.237524	0.135753	1.74968	0.0801738	0.481822		Abcf1	2107.99	0.113542	0.0852495	1.33188	0.182901	0.95796
H2-Eb2	77.7876	1.47611	0.618632	2.38608	0.017029	0.0966823		Mdfic	596.583	0.320612	0.183296	1.74915	0.0802655	0.481932		Usp42	235.491	0.25313	0.190179	1.33101	0.183187	0.95796
Cdk20	53.4673	1.17466	0.492304	2.38605	0.0170304	0.0966823		Armc7	109.031	0.582273	0.332972	1.74872	0.0803401	0.481932		Tyk2	287.342	0.23951	0.180172	1.32934	0.183735	0.95796
Pax5	118.202	1.40701	0.589778	2.38565	0.0170488	0.0966823		Rap2b	462.691	0.294704	0.168527	1.7487	0.0803424	0.481932		Chst15	441.999	0.201829	0.151901	1.32869	0.183951	0.95796
Sec11a	445.159	0.499636	0.209435	2.38563	0.0170498	0.0966823		Ncaph	63.2425	0.871607	0.49844	1.74867	0.0803481	0.481932		Gria4	144.404	0.306823	0.230946	1.32855	0.183996	0.95796
Ogfr	449.987	0.43616	0.182853	2.3853	0.017065	0.0966823		Parp11	149.237	0.451402	0.258301	1.74758	0.0805364	0.482248		Dhcr7	149.568	0.357705	0.269403	1.32777	0.184255	0.95796
Mdn1	1109.03	0.442397	0.18547	2.38528	0.0170664	0.0966823		Ubxn4	1670.56	0.148245	0.0848312	1.74753	0.0805452	0.482248		Gpr108	258.586	0.260518	0.196324	1.32698	0.184516	0.95796
Gm12191	1118.62	0.40179	0.168454	2.38516	0.0170717	0.0966823		Ticam2	78.1216	0.657576	0.376311	1.74743	0.080563	0.482248		Naaa	412.357	0.264612	0.199428	1.32685	0.184558	0.95796
Mtrr	99.5064	0.608128	0.255111	2.38377	0.0171362	0.0968302		Vopp1	131.462	0.427478	0.244653	1.74728	0.0805879	0.482248		Ap2b1	1579.09	0.107894	0.0813403	1.32645	0.18469	0.95796
Gm11696	137.277	0.606215	0.254509	2.3819	0.0172237	0.09718		Stx11	109.419	0.688948	0.394482	1.74646	0.080731	0.482544		Fcmr	214.325	0.833009	0.628157	1.32612	0.184801	0.95796
Cenpi	16.674	2.41342	1.01331	2.38171	0.0172324	0.0971822		Rbl1	194.446	0.453025	0.259893	1.74312	0.081313	0.484916		Dhx40	592.564	0.17124	0.129199	1.3254	0.185039	0.95796
AU040320	414.848	0.431012	0.180985	2.38148	0.0172433	0.0971822		Dad1	309.461	0.302768	0.173698	1.74307	0.0813212	0.484916		Pxk	514.111	0.246523	0.186064	1.32494	0.185192	0.95796
Cdh11	141.327	0.735192	0.308835	2.38054	0.0172874	0.097322		Fam46c	347.773	0.43721	0.250926	1.74238	0.0814415	0.484916		Dgat2	5189.92	0.248345	0.187619	1.32367	0.185613	0.958195
Gsap	155.864	0.870207	0.365702	2.37956	0.0173335	0.0975117		Inpp4b	409.641	0.613485	0.352152	1.7421	0.0814905	0.484971		Furin	1456.1	0.17814	0.134681	1.32269	0.18594	0.959303
Dek	2532.76	0.365096	0.153482	2.37875	0.0173712	0.0976437		Colq	64.5076	0.982067	0.564293	1.74035	0.0817977	0.48554		2610318N02Rik	6.04398	2.31475	1.75109	1.32189	0.186203	0.959381
Sel1l	1300.04	0.372275	0.156525	2.37837	0.0173895	0.0976788		Eng	717.749	0.22462	0.129111	1.73975	0.0819038	0.485797		Mlec	3448.33	0.154899	0.117221	1.32142	0.18636	0.959409
Serpinb6a	1845.49	0.443906	0.186889	2.37524	0.0175376	0.0984741		Dck	166.098	0.579421	0.33321	1.73891	0.0820513	0.486337		Sox17	77.6592	0.460218	0.348608	1.32016	0.186782	0.960009
Mcoln2	66.9988	1.39502	0.587387	2.37497	0.0175506	0.0984765		Hbegf	68.389	0.786404	0.452641	1.73737	0.0823222	0.486795		Ppan	120.407	0.282613	0.214119	1.31989	0.186872	0.960009
Eif3c	3941.41	0.244261	0.102849	2.37496	0.017551	0.0984765		Cln5	239.095	0.402237	0.231522	1.73736	0.0823241	0.486795		Pde1b	84.8729	0.411033	0.311669	1.31881	0.187233	0.960647
Dffa	173.175	0.657031	0.276714	2.37441	0.0175772	0.0985508		Arsb	459.717	0.217707	0.125333	1.73703	0.0823816	0.48695		Ptpn6	1258.29	0.500012	0.37916	1.31874	0.187257	0.960647
Ccl22	63.915	1.55507	0.655078	2.37387	0.0176028	0.0986214		Zdhhc18	274.031	0.353816	0.203734	1.73665	0.0824487	0.486973		Pdzd9	26.1231	0.754086	0.572328	1.31758	0.187646	0.962004
Lrp8	84.1628	0.890218	0.375067	2.37349	0.0176209	0.0986861		Syvn1	259.931	0.327186	0.188459	1.73611	0.0825446	0.487353		Tap1	361.326	0.439215	0.333403	1.31737	0.187715	0.962039
F11r	219.273	0.57303	0.241459	2.37319	0.017635	0.0986985		Galnt11	213.533	0.344615	0.19858	1.7354	0.0826704	0.487621		Shq1	40.4402	0.603199	0.458248	1.31632	0.188068	0.962304
Prpf38a	291.927	0.577709	0.243434	2.37316	0.0176365	0.0986985		Zfp961	130.996	0.375502	0.216437	1.73492	0.0827543	0.487621		Tulp3	192.528	0.301194	0.228846	1.31614	0.188126	0.962304
Il1rn	175.099	1.85013	0.780033	2.37187	0.0176985	0.0989526		Gimap6	667.064	0.760512	0.438357	1.73492	0.0827556	0.487621		Ikbke	123.925	0.477551	0.362887	1.31598	0.188181	0.962304
Slamf8	35.2708	1.44239	0.608137	2.37181	0.0177011	0.0989526		P4ha2	146.258	0.479257	0.276415	1.73383	0.0829483	0.487778		Mefv	32.7482	1.00504	0.763924	1.31563	0.188297	0.962304
Hax1	272.489	0.338134	0.142618	2.3709	0.0177446	0.0990861		Sh3bp5	1034.33	0.272534	0.15721	1.73357	0.0829952	0.487778		Tmem132a	114.389	0.554818	0.421763	1.31547	0.188351	0.962304
Rpl4	8184.38	0.374108	0.157859	2.36988	0.0177937	0.0992508		Mir8104	19.7794	1.26814	0.731604	1.73336	0.0830311	0.487804		Mogat1	70.9809	0.583108	0.443329	1.31529	0.188411	0.962304
Rpl21	3149.31	0.340194	0.143909	2.36395	0.0180812	0.100497		Pxn	710.515	0.224401	0.129571	1.73188	0.0832956	0.488761		Rab38	21.4917	0.837954	0.637309	1.31483	0.188566	0.962304
Cd79a	280.973	1.48222	0.627825	2.36089	0.0182312	0.101058		Pdcd1lg2	14.637	1.61011	0.929802	1.73167	0.0833318	0.488761		Sema3e	37.4572	0.684233	0.520559	1.31442	0.188705	0.962304
4933434E20Rik	420.692	0.362302	0.153504	2.36022	0.0182643	0.101168		Parp8	239.924	0.32743	0.189115	1.73138	0.0833838	0.488761		4930513N10Rik	51.3155	0.519614	0.395525	1.31373	0.188937	0.962304
Gpr132	64.7853	1.22569	0.519346	2.36006	0.0182717	0.101172		Gna13	1508.52	0.186949	0.108006	1.7309	0.0834689	0.488902		Lpl	14291	0.284048	0.216386	1.31269	0.189287	0.962304
Traf3ip2	193.209	0.638994	0.270818	2.3595	0.0182997	0.101253		4932438A13Rik	1246.86	0.277999	0.160611	1.73089	0.0834711	0.488902		Fyttd1	700.768	0.11928	0.0908693	1.31266	0.189299	0.962304
Mtf2	258.53	0.609187	0.258205	2.35932	0.0183087	0.101263		Doc2g	35.6581	1.25693	0.726909	1.72914	0.0837836	0.489909		E4f1	258.026	0.241013	0.183612	1.31263	0.189309	0.962304
Bambi-ps1	19.6397	1.23171	0.522196	2.35871	0.0183388	0.101358		Fam129b	1073.42	0.494234	0.285959	1.72834	0.0839277	0.489909		Alpk1	99.227	0.444276	0.338531	1.31236	0.189398	0.962304
Fbxl6	116.849	0.733136	0.310871	2.35833	0.0183575	0.101415		Fanca	56.8362	0.5014	0.290106	1.72833	0.0839283	0.489909		Gm6277	39.9506	0.604754	0.461217	1.31121	0.189786	0.962304
Fnip1	893.86	0.335904	0.142468	2.35776	0.0183858	0.101507		Cdh16	19.2184	1.60894	0.931075	1.72804	0.0839802	0.489992		Ankmy1	8.70567	1.6223	1.23732	1.31114	0.18981	0.962304
Rnase6	117.235	1.28255	0.544138	2.35702	0.018422	0.101633		Samsn1	176.438	0.736424	0.426251	1.72768	0.0840463	0.489992		Washc1	330.777	0.215968	0.164797	1.31051	0.190024	0.962304
Acvrl1	300.38	0.52018	0.220762	2.3563	0.0184583	0.101739		Kdm2b	508.687	0.362263	0.20969	1.72761	0.0840586	0.489992		Rtn4	2519.01	0.140825	0.107524	1.3097	0.190297	0.96253
Cxcl9	149.183	1.08876	0.462077	2.35623	0.0184614	0.101739		Tnfsf13b	47.6175	0.748869	0.433678	1.72679	0.0842061	0.489992		Gpkow	436.223	0.188023	0.143563	1.30969	0.190302	0.96253
S1pr1	542.941	0.510238	0.216754	2.354	0.0185728	0.102241		Usp37	300.12	0.337824	0.195649	1.72668	0.0842254	0.489992		Anapc1	1159.8	0.125827	0.0961224	1.30903	0.190526	0.96253
Gimap4	816.015	1.17642	0.499968	2.35299	0.0186232	0.102482		Ptger2	14.3389	1.44992	0.839746	1.72662	0.0842357	0.489992		Cirbp	170.72	0.468823	0.35821	1.30879	0.190604	0.96253
Trip11	1976.28	0.19874	0.0844827	2.35243	0.0186512	0.102599		Mcm4	319.527	0.441095	0.255596	1.72575	0.0843922	0.490027		Nrp2	896.673	0.17648	0.134878	1.30844	0.190723	0.96253
H2afj	524.839	0.328509	0.139697	2.35159	0.0186936	0.10272		Zdhhc14	120.15	0.468334	0.27163	1.72416	0.0846785	0.491504		Epg5	562.17	0.151791	0.116026	1.30826	0.190786	0.96253
Rps17	6336.55	0.258018	0.109739	2.35121	0.0187127	0.102761		Mmp10	12.6166	1.93602	1.12314	1.72376	0.0847519	0.491692		Slc7a7	104.467	0.399075	0.305481	1.30638	0.191422	0.964097
B3gnt5	186.26	1.09334	0.465021	2.35117	0.0187146	0.102761		Tm9sf2	1022.14	0.279569	0.16244	1.72106	0.0852404	0.492354		Pdcd7	260.736	0.232241	0.177848	1.30584	0.191607	0.964324
Rhoa	4955.21	0.191307	0.0814109	2.3499	0.0187787	0.102926		Sh3bgrl3	904.058	0.344659	0.20031	1.72062	0.0853192	0.492354		Gm10336	112.882	0.393264	0.301216	1.30559	0.191692	0.964324
Lig1	260.135	0.630173	0.268214	2.34952	0.0187977	0.102993		Prnd	17.6003	1.32913	0.77255	1.72044	0.0853523	0.492354		Sytl3	20.36	0.877967	0.672797	1.30495	0.19191	0.964352
Panx1	63.6767	1.06579	0.453764	2.34878	0.0188351	0.103124		Derl3	21.4453	1.24331	0.722747	1.72026	0.085385	0.492354		Ccdc50	2263.11	0.115878	0.0888685	1.30392	0.192259	0.965308
Tonsl	54.6458	1.15951	0.494693	2.34389	0.0190836	0.104071		Plaa	952.447	0.17685	0.102814	1.72011	0.0854131	0.492354		Tirap	244.572	0.25532	0.195982	1.30277	0.192652	0.965308
Syt13	15.8235	2.14187	0.914113	2.34311	0.0191235	0.104104		Cd8a	153.535	0.88864	0.517202	1.71817	0.085766	0.493079		Wisp2	252.106	0.565102	0.434007	1.30206	0.192897	0.965308
Ripk3	52.2537	1.22602	0.523273	2.34299	0.0191298	0.104104		Knop1	672.516	0.244104	0.142148	1.71725	0.0859342	0.493236		Abhd17b	309.578	0.212397	0.163284	1.30078	0.193333	0.965308
Cnep1r1	163.101	0.552334	0.235816	2.34223	0.0191689	0.104236		Mir6363	24.9083	1.00396	0.584807	1.71673	0.0860279	0.493591		Xntrpc	53.5883	0.534399	0.410862	1.30068	0.193369	0.965308
Agps	706.408	0.280177	0.119664	2.34136	0.0192137	0.10433		Rab19	31.7797	1.09201	0.636588	1.71541	0.0862704	0.493773		Nup153	817.104	0.179906	0.138319	1.30066	0.193376	0.965308
Rpl30	1120.44	0.396528	0.169385	2.34098	0.019233	0.104397		Fam26f	23.2071	1.17604	0.685633	1.71526	0.0862971	0.493773		3110062M04Rik	246.129	0.273518	0.210352	1.30029	0.193503	0.965308
Ptger2	14.3389	2.05072	0.876238	2.34037	0.0192644	0.10453		Ramp2	366.972	0.25918	0.151109	1.71519	0.0863097	0.493773		Prps2	328.923	0.22622	0.174017	1.29999	0.193603	0.965308
Utp20	485.948	0.44542	0.190421	2.33913	0.0193285	0.104823		Milr1	28.2594	1.27078	0.740952	1.71506	0.0863343	0.493773		Tmem223	130.494	0.34443	0.264982	1.29982	0.193662	0.965308
Daxx	466.896	0.370899	0.158578	2.33891	0.01934	0.104828		Ezh1	674.133	0.180434	0.10528	1.71385	0.0865567	0.494069		Prdx5	1429.98	0.169286	0.130239	1.29981	0.193667	0.965308
Nusap1	96.1636	0.965822	0.413051	2.33826	0.0193736	0.104922		Klhl6	260.809	0.68491	0.39965	1.71377	0.0865701	0.494069		Ddx46	1350.26	0.142993	0.110025	1.29964	0.193724	0.965308
Hist1h2bb	270.09	0.832648	0.35611	2.33817	0.0193783	0.104922		Dnase1l1	81.6354	0.580077	0.339308	1.70959	0.0873425	0.494697		Hist1h4f	187.369	0.461173	0.355173	1.29845	0.194133	0.965599
Espl1	61.4251	1.20389	0.51498	2.33775	0.0194004	0.105004		Xlr4b	31.7752	1.07072	0.626333	1.70951	0.0873557	0.494697		Fkbp5	598.441	0.379431	0.292267	1.29823	0.194207	0.965599
H2-T10	236.945	0.590502	0.252732	2.33647	0.0194667	0.10526		Grk2	1632.69	0.278372	0.162904	1.70881	0.0874854	0.494697		Rnf146	2842.04	0.200744	0.154699	1.29764	0.194409	0.965599
Tmem131l	338.582	0.724873	0.310317	2.33591	0.0194959	0.10526		Rmi1	323.421	0.230667	0.134999	1.70867	0.087513	0.494697		Echdc1	3479.08	0.23895	0.184236	1.29698	0.194638	0.965599
Stat4	137.93	1.34715	0.576715	2.3359	0.0194962	0.10526		AI467606	78.9661	0.70193	0.411238	1.70687	0.0878465	0.495382		Tgm4	58.0739	0.417908	0.322311	1.2966	0.194769	0.965599
Hist1h2ak	201.928	1.00326	0.429572	2.33548	0.0195183	0.105304		Klhdc4	258.17	0.35689	0.209189	1.70607	0.0879955	0.495514		Pmel	35.7201	0.75388	0.581448	1.29655	0.194784	0.965599
Man1b1	426.704	0.31841	0.136344	2.33534	0.0195257	0.105307		Cd14	109.767	0.631111	0.370015	1.70564	0.0880759	0.495591		Oser1	213.166	0.250197	0.192999	1.29636	0.19485	0.965599
Ncapg2	192.411	0.738488	0.316375	2.33422	0.0195844	0.105473		Birc3	542.238	0.433087	0.254085	1.70449	0.088289	0.496248		Tmem127	658.846	0.162716	0.125534	1.29619	0.194909	0.965599
Topbp1	522.117	0.479062	0.205266	2.33386	0.0196031	0.105536		Srsf6	1108.58	0.165336	0.0971185	1.70241	0.0886776	0.497063		Mphosph9	166.83	0.27595	0.212964	1.29576	0.19506	0.965599
Hspa14	347.477	0.39031	0.167341	2.33242	0.0196787	0.105868		Nlrc5	503.162	0.573331	0.336904	1.70177	0.0887994	0.497063		Best1	10.6521	1.17997	0.910829	1.29548	0.195153	0.965599
P2rx7	137.609	0.680296	0.291779	2.33155	0.0197245	0.106039		Ewsr1	1372.05	0.196135	0.115266	1.70158	0.0888336	0.497063		Ttc17	239.371	0.258755	0.199767	1.29528	0.195222	0.965599
Dcbld1	18.3874	1.54882	0.664504	2.3308	0.0197641	0.106091		Sppl2a	655.882	0.242776	0.142701	1.70129	0.0888888	0.497063		Etv6	601.468	0.16786	0.129628	1.29493	0.195343	0.965599
Hist1h2bh	693.352	0.630739	0.270622	2.3307	0.0197691	0.106091		Nsmce3	148.061	0.402536	0.236672	1.70082	0.0889769	0.497063		Tpbg	13.9297	1.31072	1.01219	1.29493	0.195344	0.965599
Rpl32l	360.417	0.53523	0.229673	2.33041	0.0197847	0.106099		Cxcl1	17.8884	1.69782	0.998239	1.70081	0.088978	0.497063		Abl2	526.238	0.197377	0.152555	1.29381	0.195731	0.965926
Fndc7	11.3857	2.03285	0.872738	2.32928	0.0198443	0.106381		Il18r1	81.8737	0.922791	0.542764	1.70017	0.0890989	0.497185		Atf7ip	1395.9	0.181257	0.140141	1.29339	0.195875	0.965926
Fn1	7991.74	0.779376	0.334707	2.32853	0.0198838	0.10651		Pus3	66.5765	0.651822	0.383503	1.69965	0.0891961	0.497188		Mycl	86.6867	0.537826	0.415973	1.29293	0.196034	0.965926
Mrpl43	580.473	0.340436	0.146205	2.32849	0.0198862	0.10651		Lrmp	231.887	0.685207	0.403621	1.69765	0.0895739	0.498435		Ubxn11	22.9812	0.799864	0.618816	1.29257	0.19616	0.965926
Tmco1	933.361	0.293265	0.126094	2.32577	0.0200308	0.107192		Ccdc33	16.3483	1.39645	0.822613	1.69758	0.0895864	0.498435		Tmem192	144.389	0.295968	0.229094	1.29191	0.19639	0.966443
Ism1	137.2	0.682568	0.293782	2.32339	0.0201584	0.107761		Sgms1	356.232	0.323253	0.190435	1.69744	0.0896132	0.498435		Cyp4a31	21.9595	1.28575	0.996246	1.2906	0.196843	0.966493
Usf1	408.762	0.355463	0.153057	2.32242	0.0202104	0.107924		Nop58	396.903	0.308916	0.182088	1.69652	0.0897879	0.498868		Samsn1	176.438	0.550664	0.426833	1.29011	0.197011	0.966493
Ube2i	769.107	0.322844	0.139102	2.32092	0.0202912	0.108279		Eif3b	2298.91	0.136979	0.0807939	1.69542	0.0899964	0.499668		Pdcd1	14.623	1.01328	0.785667	1.28971	0.197152	0.966493
Pxk	514.111	0.452519	0.195012	2.32047	0.0203155	0.108371		Tnfrsf14	71.3891	0.654696	0.386227	1.69511	0.0900549	0.499813		Edem2	193.174	0.2993	0.232148	1.28926	0.197306	0.966493
H3f3b	2630.31	0.350184	0.150933	2.32012	0.0203341	0.108395		Rab8a	726.612	0.232003	0.136962	1.69393	0.0902791	0.500698		Wnt11	39.1871	0.596735	0.462939	1.28902	0.197393	0.966493
Rnpep	550.159	0.442502	0.190782	2.31941	0.0203727	0.108485		Ccr6	57.2205	1.22256	0.721821	1.69371	0.0903204	0.500747		Tnfsf13b	47.6175	0.561615	0.435694	1.28901	0.197394	0.966493
Gm13212	542.343	0.461513	0.199028	2.31884	0.020404	0.108597		Cblb	658.861	0.302161	0.178472	1.69304	0.0904481	0.50101		Usp38	359.067	0.15466	0.120195	1.28675	0.198183	0.967049
Tmpo	867.29	0.385509	0.166272	2.31854	0.0204198	0.108597		Hist1h1b	293.827	0.702796	0.415109	1.69304	0.0904482	0.50101		Nkapl	26.3541	0.669757	0.520659	1.28636	0.198316	0.967049
Zfp36	455.336	0.421263	0.181712	2.3183	0.0204328	0.108597		Mospd2	249.895	0.343392	0.202857	1.69278	0.0904966	0.50101		2810474O19Rik	875.243	0.184002	0.143252	1.28446	0.198981	0.96749
Alg8	24.6241	1.33895	0.577614	2.31807	0.0204455	0.108597		Itgb1bp2	43.6647	0.940087	0.555471	1.69241	0.0905671	0.501023		Plod1	356.168	0.289668	0.225645	1.28373	0.199235	0.96773
Vps18	261.417	0.570532	0.246134	2.31798	0.0204505	0.108597		Il21r	194.237	0.802955	0.47474	1.69136	0.0907688	0.501023		Ptpru	79.9267	0.447966	0.349166	1.28296	0.199506	0.96773
Pcyox1	1447.34	0.36175	0.156064	2.31795	0.020452	0.108597		Trp53inp1	1023.24	0.41434	0.244977	1.69134	0.0907716	0.501023		Tmem128	111.717	0.286599	0.223397	1.28291	0.199522	0.96773
Eif6	612.415	0.435665	0.187984	2.31756	0.0204732	0.108639		Zmiz1	2299.49	0.215359	0.127349	1.69109	0.09082	0.501023		Acss2os	147.755	0.333062	0.259823	1.28188	0.199884	0.968148
Srm	217	0.484726	0.209267	2.31631	0.0205416	0.108963		Kcnab2	334.126	0.389423	0.230282	1.69107	0.0908242	0.501023		Pitpnm1	551.266	0.171209	0.133575	1.28175	0.199931	0.968148
Clk2	255.344	0.443157	0.191338	2.31609	0.0205534	0.108987		Arhgap31	1062.36	0.225913	0.133599	1.69098	0.0908407	0.501023		Ppwd1	193.936	0.301164	0.235026	1.28141	0.200051	0.968426
Lpxn	189.02	0.951238	0.410849	2.31529	0.0205968	0.109141		Nudcd1	181.341	0.321018	0.189875	1.69068	0.0908979	0.501023		Dguok	174.24	0.269418	0.210333	1.28091	0.200224	0.96858
Ccl19	299.77	0.932138	0.402682	2.31482	0.0206226	0.109202		Stab1	900.119	0.28024	0.165802	1.69021	0.0909884	0.501023		Nktr	1163.85	0.128451	0.100455	1.27868	0.201008	0.96858
Scd3	10230.9	0.413471	0.17863	2.31468	0.0206307	0.109207		Snord15a	45.0609	0.852446	0.504411	1.68998	0.0910308	0.501023		Prickle4	23.7915	0.672359	0.526079	1.27806	0.20123	0.96858
Bub1b	169.058	0.948657	0.410083	2.31333	0.0207045	0.109482		Ubald1	348.865	0.271761	0.160813	1.68992	0.0910436	0.501023		Gm6377	45.984	0.749509	0.586449	1.27805	0.201233	0.96858
Rps13	741.673	0.497773	0.215251	2.31252	0.0207491	0.109642		Cct3	982.312	0.223581	0.132403	1.68864	0.0912889	0.501909		Wdr3	325.348	0.224246	0.175462	1.27803	0.201238	0.96858
Rpl34-ps1	2619.6	0.37853	0.163765	2.31142	0.0208097	0.109847		M6pr	996.405	0.212092	0.12562	1.68836	0.0913417	0.501909		Slc7a8	157.371	0.332072	0.259851	1.27793	0.201273	0.96858
Rpl34	2626.66	0.378968	0.164229	2.30755	0.021024	0.110555		Cmah	635.46	0.537011	0.318203	1.68763	0.0914814	0.502141		Fuz	138.499	0.24205	0.189445	1.27767	0.201364	0.96858
Col23a1	87.1774	0.659208	0.285774	2.30675	0.021069	0.1106		Spata6	195.333	0.334732	0.198379	1.68733	0.0915395	0.502281		Rhof	93.6065	0.551967	0.432089	1.27744	0.201447	0.96858
Cse1l	545.253	0.345082	0.149616	2.30646	0.0210851	0.110635		Arpc3	1258.42	0.245711	0.14574	1.68596	0.0918044	0.50302		Nmnat3	112.164	0.368353	0.288499	1.27679	0.201676	0.96858
Ttc7	474.462	0.469401	0.203536	2.30623	0.0210976	0.110635		A230020J21Rik	16.1466	1.30382	0.773695	1.68518	0.0919538	0.503491		Gm16548	39.3191	0.665622	0.521449	1.27649	0.201784	0.96858
Cd200r4	13.9523	2.22544	0.965818	2.3042	0.0212112	0.111082		Mga	1540.71	0.186699	0.110853	1.6842	0.0921425	0.503529		Golph3	1117.67	0.1648	0.129118	1.27636	0.201829	0.96858
Wdr43	683.31	0.385052	0.16711	2.30418	0.0212123	0.111082		Cd69	43.6384	1.08066	0.641737	1.68395	0.0921905	0.503529		Alyref	350.685	0.212401	0.166514	1.27558	0.202104	0.96858
2610318N02Rik	6.04398	4.16011	1.80553	2.30409	0.0212178	NA		Prdm1	63.3107	0.637374	0.378629	1.68337	0.0923028	0.503633		Cd33	117.587	0.319663	0.250642	1.27538	0.202176	0.96858
Ifnar1	493.956	0.405884	0.176215	2.30334	0.0212595	0.111253		Mrpl19	247.091	0.309503	0.18388	1.68318	0.0923402	0.503633		Exoc5	778.057	0.145958	0.114505	1.27468	0.202422	0.96858
Nap1l1	3266.14	0.345406	0.149979	2.30303	0.0212772	0.111307		Ptger1	612.612	0.40601	0.241263	1.68285	0.092404	0.503633		Efhd2	1401.73	0.238863	0.187414	1.27452	0.202479	0.96858
Xylt1	89.1119	0.825934	0.358848	2.30163	0.0213562	0.111604		Nmi	424.791	0.359761	0.213806	1.68265	0.0924424	0.503633		Stk4	1400.61	0.252778	0.198391	1.27414	0.202614	0.96858
Coro1a	1511.93	0.979865	0.425744	2.30153	0.0213615	0.111604		Ftsj3	515.393	0.262128	0.155794	1.68253	0.0924655	0.503633		Atp6ap2	260.299	0.241091	0.189454	1.27256	0.203175	0.968685
Gimap1	391.726	1.06532	0.463372	2.29907	0.0215011	0.112121		Tatdn3	94.4549	0.638635	0.37964	1.68221	0.0925276	0.503633		Gm17066	94.8166	0.339483	0.267056	1.2712	0.203656	0.969258
Scyl3	287.628	0.395496	0.172032	2.29897	0.0215069	0.112121		Gm867	9.69482	2.24443	1.33458	1.68175	0.0926164	0.503633		Hist1h4k	433.471	0.315084	0.247924	1.27089	0.203769	0.969258
Zdhhc12	43.1173	0.859812	0.374511	2.29583	0.0216856	0.11282		Paqr3	20.6765	1.04729	0.622768	1.68167	0.0926332	0.503633		Klhl13	191.952	0.341576	0.268899	1.27027	0.203987	0.969267
Zwilch	47.7944	1.35966	0.592392	2.29521	0.0217213	0.112967		Erap1	379.206	0.358095	0.212961	1.6815	0.0926651	0.503633		1941-01-01	95.9153	0.419635	0.330595	1.26933	0.204323	0.970127
Tnfrsf23	38.5537	1.06478	0.464206	2.29376	0.0218045	0.11335		Hilpda	28.8059	0.947647	0.563572	1.6815	0.0926656	0.503633		Trex1	103.291	0.353576	0.278741	1.26847	0.204629	0.970256
Dok3	114.665	1.11238	0.484978	2.29366	0.0218099	0.11335		5430427O19Rik	37.7451	0.914807	0.544797	1.67917	0.0931188	0.505651		Lipg	40.91	0.746336	0.588376	1.26847	0.204631	0.970256
Prpf38b	1321.55	0.324672	0.14162	2.29255	0.0218738	0.113605		Sdk1	48.5918	0.652562	0.388682	1.67891	0.0931692	0.505651		Ptafr	103.01	0.469953	0.370543	1.26828	0.204697	0.970256
Nmi	424.791	0.514273	0.2244	2.29176	0.0219192	0.113719		Txnrd1	1593.6	0.202288	0.120527	1.67836	0.0932771	0.505651		Hdhd5	128.584	0.31842	0.251145	1.26787	0.204844	0.970655
Hist1h2ad	232.013	1.0348	0.451554	2.29165	0.0219259	0.113719		Vcpkmt	37.7264	0.627857	0.37424	1.67769	0.0934085	0.505801		Eml5	505.745	0.218008	0.172124	1.26658	0.205307	0.971578
Ppp1cc	881.374	0.333284	0.145439	2.29157	0.0219304	0.113719		Cenpu	24.1447	0.890007	0.530523	1.6776	0.0934245	0.505801		Rbl1	194.446	0.329998	0.260655	1.26603	0.205502	0.971578
BC005537	1503.98	0.219564	0.0958159	2.29152	0.0219333	0.113719		Rassf2	918.147	0.313011	0.186773	1.67589	0.0937595	0.507082		Ccdc8	81.5719	0.451465	0.356653	1.26584	0.205571	0.971578
Clcf1	19.7555	1.70129	0.743393	2.28855	0.0221054	0.114499		Papola	1534.13	0.164049	0.0979172	1.67539	0.0938585	0.50744		Ifih1	324.57	0.265432	0.209734	1.26557	0.205667	0.971578
Snrpe	219.532	0.508884	0.222369	2.28847	0.0221103	0.114499		Sit1	13.8048	1.66019	0.991852	1.67383	0.0941637	0.508734		Trim35	907.354	0.12264	0.0970151	1.26414	0.206181	0.972296
Ifit3	490.366	0.609333	0.266275	2.28836	0.0221166	0.114499		Mbd2	1924.61	0.171706	0.102658	1.6726	0.094406	0.509294		Rab31	400.589	0.330702	0.261652	1.2639	0.206266	0.972296
Tmem104	249.797	0.556485	0.24319	2.28827	0.0221217	0.114499		Cd79a	280.973	1.00052	0.598784	1.67092	0.0947368	0.509974		Clec5a	49.3605	0.645108	0.510588	1.26346	0.206424	0.972296
Pitpna	1768.2	0.294445	0.128807	2.28594	0.0222579	0.115047		Tmem50a	564.776	0.230929	0.138257	1.67029	0.0948616	0.510002		Tnfrsf1a	581.653	0.16637	0.131727	1.263	0.206591	0.972296
Tmem229b	218.567	0.618252	0.270632	2.28448	0.0223434	0.115371		Clec4a3	32.564	0.789923	0.472963	1.67016	0.0948881	0.510002		Fignl2	56.8254	0.483499	0.382868	1.26284	0.206648	0.972296
Pdcd2l	111.482	0.599778	0.262565	2.2843	0.0223539	0.115384		Fgf9	26.9211	1.11009	0.66526	1.66866	0.0951849	0.510947		Anks3	178.291	0.27455	0.217556	1.26197	0.206959	0.972296
[truncated: 13,997 more rows]

## Sheet: Table S4 GO full results
Table S4. Complete gene ontology listing of the cell state marker genes used to generate Figure 3C.
[truncated: 9,932 more rows]
[truncated: 30 more columns]

[truncated: 1 more sheets: Table S5]
